# Supplementary material for: Crystal structure of 2-phenyl­ethyl­amin­ium 4-nitro­phenolate monohydrate
Source: Acta Crystallogr Sect E Struct Rep Online. 2014 Nov 21;70(Pt 12):o1280. doi: 10.1107/S1600536814025318 (PMC4257380; doi:10.1107/S1600536814025318)
Supplement: Supplementary file 1 [file e-70-o1280-sup1.cif]

##############################################################################
#                                                                            #
# This CIF contains the data in a paper accepted for publication in          #
# Acta Crystallographica Section E. It conforms to the requirements of       #
# Notes for Authors for Acta Crystallographica Section E, and has been       #
# peer reviewed under the auspices of the IUCr Commission on Journals.       #
#                                                                            #
# Full details of the Crystallographic Information File format               #
# are given in the paper "The Crystallographic Information File (CIF):       #
# a New Standard Archive File for Crystallography" by S. R. Hall, F. H.      #
# Allen and I. D. Brown [Acta Cryst. (1991), A47, 655-685].                  #
#                                                                            #
# The current version of the core CIF dictionary is obtainable from          #
# ftp://ftp.iucr.org/pub/cif_core.dic.                                       #
#                                                                            #
# Software is freely available for graphical display of the structure(s)     #
# in this CIF. For information consult the CIF software page                 #
# http://www.iucr.org/resources/cif/software.                                #
#                                                                            #
# This file may be used for bona fide research purposes within the           #
# scientific community so long as proper attribution is given to the journal # 
# article from which it was obtained.                                        #
#                                                                            #
##############################################################################
data_global
_audit_creation_method     SHELXL97
_journal_date_recd_electronic     2014-11-15
_journal_date_accepted     2014-11-18
_journal_name_full     'Acta Crystallographica, Section E'
_journal_year     2014
_journal_volume     70
_journal_issue     12
_journal_page_first     o1280
_journal_page_last     o1280
_journal_paper_category     HO
_journal_paper_doi     10.1107/S1600536814025318
_journal_coeditor_code     HB7318
loop_
    _publ_contact_author_name
    _publ_contact_author_address
    _publ_contact_author_email
    'G. Chakkaravarthi'
;
Department of Physics
CPCL Polytechnic College
Chennai 600 068
India
;
 chakkaravarthi_2005@yahoo.com
    'R. Mohan Kumar'
;
Department of Physics,
Presidency College,
Chennai 600 005,
India
;
 mohan66@hotmail.com
_publ_contact_author_fax     ?
_publ_contact_author_phone     '09940334668'
_publ_section_title
;
Crystal structure of 2-phenylethylaminium 4-nitrophenolate monohydrate
;
_publ_section_title_footnote     .
loop_
    _publ_author_name
    _publ_author_address
    'N. Swarna Sowmya'
;
Department of Applied Physics,
Sri Venkateswara College of Engineering,
Chennai 602 117,
India
;
    'S. Sampathkrishnan'
;
Department of Applied Physics,
Sri Venkateswara College of Engineering,
Chennai 602 117,
India
;
    'S. Sudhahar'
;
Department of Physics,
Presidency College,
Chennai 600 005,
India
;
    'R. Mohan Kumar'
;
Department of Physics,
Presidency College,
Chennai 600 005,
India
;
    'G. Chakkaravarthi'
;
Department of Physics,
CPCL Polytechnic College,
Chennai 600 068,
India
;
_publ_section_synopsis     .
data_I
_database_code_depnum_ccdc_archive 'CCDC 1034880'
_audit_creation_method     SHELXL-97
_chemical_name_systematic
;
2-Phenylethylaminium 4-nitrophenol monohydrate
;
_chemical_name_common     ?
_chemical_formula_moiety     'C8 H12 N +, C6 H4 N O3 -, H2 O'
_chemical_formula_sum     'C14 H18 N2 O4'
_chemical_formula_iupac     'C8 H12 N +, C6 H4 N O3 -, H2 O'
_chemical_formula_weight     278.30
_chemical_melting_point     ?
_symmetry_cell_setting     monoclinic
_symmetry_space_group_name_H-M     'C 2/c'
_symmetry_space_group_name_Hall     '-C 2yc'
loop_
    _symmetry_equiv_pos_as_xyz
    'x, y, z'
    '-x, y, -z+1/2'
    'x+1/2, y+1/2, z'
    '-x+1/2, y+1/2, -z+1/2'
    '-x, -y, -z'
    'x, -y, z-1/2'
    '-x+1/2, -y+1/2, -z'
    'x+1/2, -y+1/2, z-1/2'
_cell_length_a     30.381(5)
_cell_length_b     6.100(4)
_cell_length_c     21.357(5)
_cell_angle_alpha     90.00
_cell_angle_beta     131.876(5)
_cell_angle_gamma     90.00
_cell_volume     2947(2)
_cell_formula_units_Z     8
_cell_measurement_reflns_used     359
_cell_measurement_theta_min     1.8
_cell_measurement_theta_max     28.4
_cell_measurement_temperature     295(2)
_exptl_crystal_description     block
_exptl_crystal_colour     colourless
_exptl_crystal_size_max     0.26
_exptl_crystal_size_mid     0.24
_exptl_crystal_size_min     0.20
_exptl_crystal_density_diffrn     1.254
_exptl_crystal_density_meas     ?
_exptl_crystal_density_method     'not measured'
_exptl_crystal_F_000     1184
_exptl_absorpt_coefficient_mu     0.093
_exptl_absorpt_correction_type     multi-scan
_exptl_absorpt_process_details
;
(SADABS; Sheldrick, 1996)
;
_exptl_absorpt_correction_T_min     0.9763
_exptl_absorpt_correction_T_max     0.9817
_exptl_special_details     ?
_diffrn_ambient_temperature     295(2)
_diffrn_radiation_type     MoK\a
_diffrn_radiation_wavelength     0.71073
_diffrn_radiation_source     'fine-focus sealed tube'
_diffrn_radiation_monochromator     graphite
_diffrn_measurement_device_type     'Bruker Kappa APEXII CCD'
_diffrn_measurement_method     '\w and \f scan'
_diffrn_detector_area_resol_mean     ?
_diffrn_reflns_number     14174
_diffrn_reflns_av_R_equivalents     0.0205
_diffrn_reflns_av_sigmaI/netI     0.0199
_diffrn_reflns_theta_min     1.80
_diffrn_reflns_theta_max     28.35
_diffrn_reflns_theta_full     28.35
_diffrn_measured_fraction_theta_max     0.996
_diffrn_measured_fraction_theta_full     0.996
_diffrn_reflns_limit_h_min     -38
_diffrn_reflns_limit_h_max     40
_diffrn_reflns_limit_k_min     -7
_diffrn_reflns_limit_k_max     8
_diffrn_reflns_limit_l_min     -28
_diffrn_reflns_limit_l_max     28
_diffrn_standards_number     0
_diffrn_standards_interval_count     ?
_diffrn_standards_interval_time     0
_diffrn_standards_decay_%     ?
_refine_special_details
;
 Refinement of F^2^ against ALL reflections.  The weighted R-factor wR and
 goodness of fit S are based on F^2^, conventional R-factors R are based
 on F, with F set to zero for negative F^2^. The threshold expression of
 F^2^ > 2sigma(F^2^) is used only for calculating R-factors(gt) etc. and is
 not relevant to the choice of reflections for refinement.  R-factors based
 on F^2^ are statistically about twice as large as those based on F, and R-
 factors based on ALL data will be even larger.
;
_reflns_number_total     3675
_reflns_number_gt     2748
_reflns_threshold_expression     I>2\s(I)
_refine_ls_structure_factor_coef     Fsqd
_refine_ls_matrix_type     full
_refine_ls_R_factor_all     0.0580
_refine_ls_R_factor_gt     0.0428
_refine_ls_wR_factor_gt     0.1117
_refine_ls_wR_factor_ref     0.1236
_refine_ls_goodness_of_fit_ref     1.033
_refine_ls_restrained_S_all     1.035
_refine_ls_number_reflns     3675
_refine_ls_number_parameters     200
_refine_ls_number_restraints     6
_refine_ls_hydrogen_treatment     mixed
_refine_ls_weighting_scheme     calc
_refine_ls_weighting_details
         'calc w=1/[\s^2^(Fo^2^)+(0.0561P)^2^+0.9540P] where P=(Fo^2^+2Fc^2^)/3'
_atom_sites_solution_hydrogens     geom
_atom_sites_solution_primary     direct
_atom_sites_solution_secondary     difmap
_refine_ls_shift/su_max     0.000
_refine_ls_shift/su_mean     0.000
_refine_diff_density_max     0.208
_refine_diff_density_min     -0.189
_refine_ls_extinction_method
;
SHELXL97 (Sheldrick, 2008)
;
_refine_ls_extinction_coef     0.0031(5)
_refine_ls_extinction_expression
                                  'Fc^*^=kFc[1+0.001xFc^2^\l^3^/sin(2\q)]^-1/4^'
loop_
    _atom_type_symbol
    _atom_type_description
    _atom_type_scat_dispersion_real
    _atom_type_scat_dispersion_imag
    _atom_type_scat_source
    'C' 'C' 0.0033 0.0016
                         'International Tables Vol C Tables 4.2.6.8 and 6.1.1.4'
    'H' 'H' 0.0000 0.0000
                         'International Tables Vol C Tables 4.2.6.8 and 6.1.1.4'
    'N' 'N' 0.0061 0.0033
                         'International Tables Vol C Tables 4.2.6.8 and 6.1.1.4'
    'O' 'O' 0.0106 0.0060
                         'International Tables Vol C Tables 4.2.6.8 and 6.1.1.4'
_computing_data_collection
;
APEX2 (Bruker, 2004)
;
_computing_cell_refinement
;
SAINT (Bruker, 2004)
;
_computing_data_reduction
;
SAINT (Bruker, 2004)
;
_computing_structure_solution
;
SHELXS97 (Sheldrick, 2008)
;
_computing_structure_refinement
;
SHELXL97 (Sheldrick, 2008)
;
_computing_molecular_graphics
;
PLATON (Spek, 2009)
;
_computing_publication_material
;
SHELXL97 (Sheldrick, 2008)
;
loop_
    _atom_site_type_symbol
    _atom_site_label
    _atom_site_fract_x
    _atom_site_fract_y
    _atom_site_fract_z
    _atom_site_U_iso_or_equiv
    _atom_site_adp_type
    _atom_site_calc_flag
    _atom_site_refinement_flags
    _atom_site_occupancy
    _atom_site_symmetry_multiplicity
    _atom_site_disorder_assembly
    _atom_site_disorder_group
    C C1 0.32367(5) 0.9073(2) 0.49756(8) 0.0480(3) Uani d . 1 1 . .
    C C2 0.31910(8) 1.1138(3) 0.51903(11) 0.0709(4) Uani d . 1 1 . .
    H H2 0.2885 1.2063 0.4777 0.085 Uiso calc R 1 1 . .
    C C3 0.35989(10) 1.1848(3) 0.60213(13) 0.0850(5) Uani d U 1 1 . .
    H H3 0.3564 1.3244 0.6159 0.102 Uiso calc R 1 1 . .
    C C4 0.40509(9) 1.0511(4) 0.66371(11) 0.0837(5) Uani d U 1 1 . .
    H H4 0.4322 1.0990 0.7192 0.100 Uiso calc R 1 1 . .
    C C5 0.41005(7) 0.8477(4) 0.64310(10) 0.0770(5) Uani d . 1 1 . .
    H H5 0.4407 0.7560 0.6846 0.092 Uiso calc R 1 1 . .
    C C6 0.36972(6) 0.7765(3) 0.56068(9) 0.0579(3) Uani d . 1 1 . .
    H H6 0.3738 0.6369 0.5476 0.070 Uiso calc R 1 1 . .
    C C7 0.28038(6) 0.8233(3) 0.40816(8) 0.0578(3) Uani d . 1 1 . .
    H H7A 0.2783 0.9273 0.3719 0.069 Uiso calc R 1 1 . .
    H H7B 0.2949 0.6856 0.4052 0.069 Uiso calc R 1 1 . .
    C C8 0.21941(6) 0.7889(3) 0.37618(9) 0.0606(4) Uani d . 1 1 . .
    H H8A 0.2214 0.6890 0.4133 0.073 Uiso calc R 1 1 . .
    H H8B 0.2039 0.9276 0.3763 0.073 Uiso calc R 1 1 . .
    C C9 0.12653(5) 1.0077(2) 0.10944(7) 0.0446(3) Uani d . 1 1 . .
    C C10 0.10095(6) 0.8472(2) 0.04638(8) 0.0530(3) Uani d . 1 1 . .
    H H10 0.1191 0.7110 0.0601 0.064 Uiso calc R 1 1 . .
    C C11 0.04981(6) 0.8868(2) -0.03490(8) 0.0567(3) Uani d . 1 1 . .
    H H11 0.0334 0.7782 -0.0756 0.068 Uiso calc R 1 1 . .
    C C12 0.02310(5) 1.0891(2) -0.05554(7) 0.0498(3) Uani d . 1 1 . .
    C C13 0.04662(5) 1.2508(2) 0.00428(8) 0.0521(3) Uani d . 1 1 . .
    H H13 0.0281 1.3867 -0.0105 0.062 Uiso calc R 1 1 . .
    C C14 0.09722(6) 1.2110(2) 0.08547(8) 0.0515(3) Uani d . 1 1 . .
    H H14 0.1126 1.3203 0.1257 0.062 Uiso calc R 1 1 . .
    N N1 0.17925(5) 0.6981(2) 0.28992(7) 0.0575(3) Uani d D 1 1 . .
    H H1A 0.1771(8) 0.784(3) 0.2537(9) 0.081(5) Uiso d D 1 1 . .
    H H1B 0.1421(5) 0.687(3) 0.2687(10) 0.079(5) Uiso d D 1 1 . .
    H H1C 0.1932(8) 0.567(2) 0.2897(12) 0.087(6) Uiso d D 1 1 . .
    N N2 -0.03040(5) 1.1357(3) -0.14047(8) 0.0693(4) Uani d . 1 1 . .
    O O1 0.17576(4) 0.97214(16) 0.18676(5) 0.0576(3) Uani d . 1 1 . .
    O O2 -0.05190(5) 1.3215(3) -0.15745(8) 0.0901(4) Uani d . 1 1 . .
    O O3 -0.05367(6) 0.9919(3) -0.19366(8) 0.1055(5) Uani d . 1 1 . .
    O O4 0.23008(5) 1.3211(2) 0.29355(7) 0.0714(3) Uani d D 1 1 . .
    H H4A 0.2588(7) 1.359(4) 0.2990(14) 0.107 Uiso d D 1 1 . .
    H H4B 0.2130(9) 1.221(3) 0.2576(11) 0.107 Uiso d D 1 1 . .
loop_
    _atom_site_aniso_label
    _atom_site_aniso_U_11
    _atom_site_aniso_U_22
    _atom_site_aniso_U_33
    _atom_site_aniso_U_12
    _atom_site_aniso_U_13
    _atom_site_aniso_U_23
    C1 0.0467(6) 0.0555(7) 0.0463(6) -0.0004(5) 0.0329(6) 0.0024(5)
    C2 0.0845(11) 0.0564(9) 0.0748(10) 0.0107(8) 0.0544(10) 0.0094(7)
    C3 0.1192(15) 0.0617(10) 0.0949(12) -0.0177(8) 0.0801(11) -0.0224(8)
    C4 0.0833(11) 0.1073(15) 0.0598(9) -0.0306(9) 0.0474(9) -0.0248(8)
    C5 0.0545(8) 0.1111(14) 0.0486(8) 0.0072(9) 0.0275(7) 0.0073(9)
    C6 0.0506(7) 0.0676(9) 0.0533(8) 0.0079(6) 0.0337(7) 0.0011(6)
    C7 0.0457(7) 0.0815(10) 0.0448(7) 0.0011(7) 0.0296(6) 0.0002(6)
    C8 0.0491(7) 0.0805(10) 0.0542(8) 0.0003(7) 0.0353(7) -0.0014(7)
    C9 0.0342(5) 0.0487(7) 0.0426(6) -0.0014(5) 0.0222(5) 0.0067(5)
    C10 0.0499(7) 0.0454(7) 0.0563(7) 0.0011(5) 0.0324(6) 0.0035(6)
    C11 0.0539(7) 0.0599(8) 0.0485(7) -0.0108(6) 0.0310(6) -0.0067(6)
    C12 0.0355(5) 0.0668(8) 0.0396(6) -0.0029(5) 0.0220(5) 0.0074(6)
    C13 0.0403(6) 0.0557(7) 0.0517(7) 0.0098(5) 0.0273(6) 0.0100(6)
    C14 0.0434(6) 0.0512(7) 0.0461(7) 0.0006(5) 0.0242(6) -0.0023(5)
    N1 0.0390(6) 0.0707(8) 0.0471(6) 0.0026(5) 0.0222(5) 0.0091(6)
    N2 0.0460(6) 0.1001(11) 0.0440(6) -0.0063(7) 0.0227(6) 0.0111(7)
    O1 0.0395(5) 0.0603(6) 0.0456(5) 0.0021(4) 0.0170(4) 0.0098(4)
    O2 0.0524(6) 0.1087(10) 0.0654(7) 0.0168(6) 0.0211(6) 0.0326(7)
    O3 0.0852(9) 0.1324(13) 0.0444(6) -0.0151(9) 0.0207(6) -0.0103(7)
    O4 0.0561(6) 0.0691(7) 0.0702(7) -0.0085(5) 0.0344(6) -0.0119(5)
_geom_special_details
;
 All esds (except the esd in the dihedral angle between two l.s. planes)
 are estimated using the full covariance matrix.  The cell esds are taken
 into account individually in the estimation of esds in distances, angles
 and torsion angles; correlations between esds in cell parameters are only
 used when they are defined by crystal symmetry.  An approximate (isotropic)
 treatment of cell esds is used for estimating esds involving l.s. planes.
;
loop_
    _geom_bond_atom_site_label_1
    _geom_bond_atom_site_label_2
    _geom_bond_site_symmetry_2
    _geom_bond_distance
    _geom_bond_publ_flag
    C1 C6 . 1.3761(19) ?
    C1 C2 . 1.379(2) ?
    C1 C7 . 1.5116(18) ?
    C2 C3 . 1.392(3) ?
    C2 H2 . 0.9300 ?
    C3 C4 . 1.367(3) ?
    C3 H3 . 0.9300 ?
    C4 C5 . 1.358(3) ?
    C4 H4 . 0.9300 ?
    C5 C6 . 1.382(2) ?
    C5 H5 . 0.9300 ?
    C6 H6 . 0.9300 ?
    C7 C8 . 1.5010(19) ?
    C7 H7A . 0.9700 ?
    C7 H7B . 0.9700 ?
    C8 N1 . 1.4795(19) ?
    C8 H8A . 0.9700 ?
    C8 H8B . 0.9700 ?
    C9 O1 . 1.3091(14) ?
    C9 C10 . 1.4066(19) ?
    C9 C14 . 1.4084(19) ?
    C10 C11 . 1.3729(19) ?
    C10 H10 . 0.9300 ?
    C11 C12 . 1.378(2) ?
    C11 H11 . 0.9300 ?
    C12 C13 . 1.377(2) ?
    C12 N2 . 1.4410(17) ?
    C13 C14 . 1.3677(18) ?
    C13 H13 . 0.9300 ?
    C14 H14 . 0.9300 ?
    N1 H1A . 0.901(9) ?
    N1 H1B . 0.895(9) ?
    N1 H1C . 0.908(9) ?
    N2 O3 . 1.220(2) ?
    N2 O2 . 1.235(2) ?
    O4 H4A . 0.834(9) ?
    O4 H4B . 0.836(10) ?
loop_
    _geom_angle_atom_site_label_1
    _geom_angle_atom_site_label_2
    _geom_angle_atom_site_label_3
    _geom_angle_site_symmetry_1
    _geom_angle_site_symmetry_3
    _geom_angle
    _geom_angle_publ_flag
    C6 C1 C2 . . 117.79(14) ?
    C6 C1 C7 . . 119.94(13) ?
    C2 C1 C7 . . 122.27(13) ?
    C1 C2 C3 . . 120.45(16) ?
    C1 C2 H2 . . 119.8 ?
    C3 C2 H2 . . 119.8 ?
    C4 C3 C2 . . 120.58(17) ?
    C4 C3 H3 . . 119.7 ?
    C2 C3 H3 . . 119.7 ?
    C5 C4 C3 . . 119.38(16) ?
    C5 C4 H4 . . 120.3 ?
    C3 C4 H4 . . 120.3 ?
    C4 C5 C6 . . 120.29(17) ?
    C4 C5 H5 . . 119.9 ?
    C6 C5 H5 . . 119.9 ?
    C1 C6 C5 . . 121.51(15) ?
    C1 C6 H6 . . 119.2 ?
    C5 C6 H6 . . 119.2 ?
    C8 C7 C1 . . 113.03(10) ?
    C8 C7 H7A . . 109.0 ?
    C1 C7 H7A . . 109.0 ?
    C8 C7 H7B . . 109.0 ?
    C1 C7 H7B . . 109.0 ?
    H7A C7 H7B . . 107.8 ?
    N1 C8 C7 . . 111.13(11) ?
    N1 C8 H8A . . 109.4 ?
    C7 C8 H8A . . 109.4 ?
    N1 C8 H8B . . 109.4 ?
    C7 C8 H8B . . 109.4 ?
    H8A C8 H8B . . 108.0 ?
    O1 C9 C10 . . 121.89(12) ?
    O1 C9 C14 . . 121.15(12) ?
    C10 C9 C14 . . 116.96(11) ?
    C11 C10 C9 . . 121.59(13) ?
    C11 C10 H10 . . 119.2 ?
    C9 C10 H10 . . 119.2 ?
    C10 C11 C12 . . 119.33(13) ?
    C10 C11 H11 . . 120.3 ?
    C12 C11 H11 . . 120.3 ?
    C13 C12 C11 . . 120.97(12) ?
    C13 C12 N2 . . 118.50(13) ?
    C11 C12 N2 . . 120.53(13) ?
    C14 C13 C12 . . 119.79(13) ?
    C14 C13 H13 . . 120.1 ?
    C12 C13 H13 . . 120.1 ?
    C13 C14 C9 . . 121.35(12) ?
    C13 C14 H14 . . 119.3 ?
    C9 C14 H14 . . 119.3 ?
    C8 N1 H1A . . 112.1(12) ?
    C8 N1 H1B . . 111.8(11) ?
    H1A N1 H1B . . 105.3(16) ?
    C8 N1 H1C . . 109.7(12) ?
    H1A N1 H1C . . 106.2(16) ?
    H1B N1 H1C . . 111.6(17) ?
    O3 N2 O2 . . 121.46(14) ?
    O3 N2 C12 . . 119.74(16) ?
    O2 N2 C12 . . 118.79(14) ?
    H4A O4 H4B . . 106(2) ?
loop_
    _geom_torsion_atom_site_label_1
    _geom_torsion_atom_site_label_2
    _geom_torsion_atom_site_label_3
    _geom_torsion_atom_site_label_4
    _geom_torsion_site_symmetry_1
    _geom_torsion_site_symmetry_2
    _geom_torsion_site_symmetry_3
    _geom_torsion_site_symmetry_4
    _geom_torsion
    _geom_torsion_publ_flag
    C6 C1 C2 C3 . . . . -0.3(2) ?
    C7 C1 C2 C3 . . . . 179.97(14) ?
    C1 C2 C3 C4 . . . . 0.0(3) ?
    C2 C3 C4 C5 . . . . 0.2(3) ?
    C3 C4 C5 C6 . . . . -0.1(3) ?
    C2 C1 C6 C5 . . . . 0.4(2) ?
    C7 C1 C6 C5 . . . . -179.87(13) ?
    C4 C5 C6 C1 . . . . -0.2(2) ?
    C6 C1 C7 C8 . . . . 112.74(15) ?
    C2 C1 C7 C8 . . . . -67.52(18) ?
    C1 C7 C8 N1 . . . . -177.62(13) ?
    O1 C9 C10 C11 . . . . -178.94(12) ?
    C14 C9 C10 C11 . . . . 0.15(18) ?
    C9 C10 C11 C12 . . . . 0.6(2) ?
    C10 C11 C12 C13 . . . . -0.67(19) ?
    C10 C11 C12 N2 . . . . 179.62(12) ?
    C11 C12 C13 C14 . . . . 0.01(19) ?
    N2 C12 C13 C14 . . . . 179.73(11) ?
    C12 C13 C14 C9 . . . . 0.8(2) ?
    O1 C9 C14 C13 . . . . 178.27(12) ?
    C10 C9 C14 C13 . . . . -0.82(19) ?
    C13 C12 N2 O3 . . . . -176.42(14) ?
    C11 C12 N2 O3 . . . . 3.3(2) ?
    C13 C12 N2 O2 . . . . 3.03(18) ?
    C11 C12 N2 O2 . . . . -177.25(13) ?
loop_
    _geom_hbond_atom_site_label_D
    _geom_hbond_atom_site_label_H
    _geom_hbond_atom_site_label_A
    _geom_hbond_site_symmetry_A
    _geom_hbond_distance_DH
    _geom_hbond_distance_HA
    _geom_hbond_distance_DA
    _geom_hbond_angle_DHA
    _geom_hbond_publ_flag
    N1 H1A O1 . 0.901(9) 1.812(10) 2.7108(17) 176(18) y
    O4 H4B O1 . 0.836(10) 1.895(10) 2.7262(18) 173(2) y
    N1 H1B O2 5_575 0.895(9) 2.112(12) 2.8937(17) 145(15) y
    N1 H1C O4 1_545 0.908(9) 1.839(10) 2.742(2) 172(18) y
    O4 H4A O1 4 0.834(9) 1.926(10) 2.7574(16) 175(2) y
_iucr_refine_instructions_details
;
TITL I in C2/c
CELL  0.71073  30.3810   6.1000  21.3570   90.000  131.876   90.000
ZERR     8.00   0.0050   0.0040   0.0050    0.000    0.005    0.000
LATT   7
SYMM  - X,   Y, 1/2 - Z
SFAC  C    H    N    O
UNIT  112  144  16   32
MERG   2
DFIX     0.82   0.01 O4 H4A
DFIX     0.82   0.01 O4 H4B
DFIX     0.88   0.01 N1 H1A
DFIX     0.88   0.01 N1 H1B
DFIX     0.88   0.01 N1 H1C
DELU     0.001   C3 C4
HTAB N1 O1
HTAB O4 O1
HTAB N1 O2_$1
EQIV $1 -x,2-y,-z
HTAB N1 O4_$2
EQIV $2 x,-1+y,z
HTAB O4 O1_$3
EQIV $3 1/2-x,1/2+y,1/2-z
FMAP   2
PLAN   20
SIZE     0.20   0.24   0.26
ACTA
BOND   $H
CONF
L.S.  20
TEMP    22.00
WGHT    0.056100    0.954000
EXTI    0.003069
FVAR       0.09108
MOLE    1
C1    1    0.323675    0.907343    0.497556    11.00000    0.04667    0.05551 =
         0.04631    0.00236    0.03294   -0.00041
C2    1    0.319101    1.113801    0.519034    11.00000    0.08447    0.05645 =
         0.07481    0.00936    0.05443    0.01072
AFIX  43
H2    2    0.288550    1.206259    0.477709    11.00000   -1.20000
AFIX   0
C3    1    0.359889    1.184776    0.602132    11.00000    0.11924    0.06170 =
         0.09492   -0.02240    0.08009   -0.01766
AFIX  43
H3    2    0.356368    1.324364    0.615898    11.00000   -1.20000
AFIX   0
C4    1    0.405091    1.051104    0.663711    11.00000    0.08326    0.10729 =
         0.05976   -0.02481    0.04737   -0.03065
AFIX  43
H4    2    0.432190    1.099013    0.719194    11.00000   -1.20000
AFIX   0
C5    1    0.410047    0.847717    0.643100    11.00000    0.05455    0.11113 =
         0.04865    0.00728    0.02750    0.00716
AFIX  43
H5    2    0.440715    0.755970    0.684642    11.00000   -1.20000
AFIX   0
C6    1    0.369722    0.776489    0.560677    11.00000    0.05059    0.06758 =
         0.05331    0.00110    0.03371    0.00786
AFIX  43
H6    2    0.373794    0.636920    0.547558    11.00000   -1.20000
AFIX   0
C7    1    0.280384    0.823346    0.408162    11.00000    0.04571    0.08149 =
         0.04475    0.00016    0.02958    0.00108
AFIX  23
H7A   2    0.278297    0.927290    0.371880    11.00000   -1.20000
H7B   2    0.294890    0.685585    0.405246    11.00000   -1.20000
AFIX   0
C8    1    0.219412    0.788931    0.376181    11.00000    0.04906    0.08052 =
         0.05424   -0.00142    0.03534    0.00034
AFIX  23
H8A   2    0.221372    0.689042    0.413321    11.00000   -1.20000
H8B   2    0.203866    0.927620    0.376338    11.00000   -1.20000
AFIX   0
C9    1    0.126533    1.007715    0.109444    11.00000    0.03422    0.04870 =
         0.04255    0.00669    0.02219   -0.00138
C10   1    0.100948    0.847246    0.046384    11.00000    0.04994    0.04541 =
         0.05634    0.00350    0.03239    0.00109
AFIX  43
H10   2    0.119109    0.711035    0.060081    11.00000   -1.20000
AFIX   0
C11   1    0.049813    0.886850   -0.034899    11.00000    0.05394    0.05990 =
         0.04854   -0.00666    0.03099   -0.01076
AFIX  43
H11   2    0.033373    0.778211   -0.075613    11.00000   -1.20000
AFIX   0
C12   1    0.023100    1.089149   -0.055545    11.00000    0.03549    0.06675 =
         0.03956    0.00738    0.02195   -0.00290
C13   1    0.046615    1.250837    0.004277    11.00000    0.04035    0.05574 =
         0.05173    0.00998    0.02726    0.00981
AFIX  43
H13   2    0.028142    1.386692   -0.010490    11.00000   -1.20000
AFIX   0
C14   1    0.097222    1.210964    0.085470    11.00000    0.04345    0.05125 =
         0.04610   -0.00225    0.02420    0.00057
AFIX  43
H14   2    0.112593    1.320307    0.125674    11.00000   -1.20000
AFIX   0
N1    3    0.179247    0.698062    0.289921    11.00000    0.03897    0.07069 =
         0.04709    0.00913    0.02224    0.00257
H1A   2    0.177092    0.784407    0.253747    11.00000    0.08094
H1B   2    0.142069    0.687297    0.268661    11.00000    0.07897
H1C   2    0.193202    0.566677    0.289727    11.00000    0.08651
N2    3   -0.030399    1.135742   -0.140467    11.00000    0.04596    0.10015 =
         0.04405    0.01113    0.02269   -0.00629
O1    4    0.175762    0.972143    0.186765    11.00000    0.03953    0.06026 =
         0.04555    0.00980    0.01702    0.00211
O2    4   -0.051901    1.321452   -0.157452    11.00000    0.05239    0.10867 =
         0.06536    0.03258    0.02105    0.01682
O3    4   -0.053674    0.991945   -0.193660    11.00000    0.08522    0.13239 =
         0.04443   -0.01033    0.02071   -0.01506
O4    4    0.230078    1.321131    0.293552    11.00000    0.05606    0.06914 =
         0.07021   -0.01187    0.03436   -0.00847
H4A   2    0.258840    1.358976    0.298972    11.00000   -1.50000
H4B   2    0.213000    1.221230    0.257573    11.00000   -1.50000
HKLF 4
REM  I in C2/c
REM R1 =  0.0428 for   2748 Fo > 4sig(Fo)  and  0.0580 for all   3675 data
REM    200 parameters refined using      6 restraints
END
WGHT      0.0564      0.9241
REM Highest difference peak  0.208,  deepest hole -0.189,  1-sigma level  0.034
Q1    1  -0.0212  0.9653 -0.1911  11.00000  0.05    0.21
Q2    1   0.2032  0.8066  0.4020  11.00000  0.05    0.20
Q3    1   0.3034  0.8620  0.4574  11.00000  0.05    0.18
Q4    1   0.2932  0.7980  0.3777  11.00000  0.05    0.16
Q5    1   0.0262  1.1421 -0.0217  11.00000  0.05    0.16
Q6    1   0.0604  1.2015  0.0507  11.00000  0.05    0.13
Q7    1   0.3364  1.0224  0.5065  11.00000  0.05    0.13
Q8    1   0.1041  1.0927  0.1004  11.00000  0.05    0.12
Q9    1   0.3384  0.8245  0.5281  11.00000  0.05    0.12
Q10   1   0.2028  1.0640  0.1973  11.00000  0.05    0.12
Q11   1   0.1082  0.9071  0.0875  11.00000  0.05    0.12
Q12   1   0.1216  0.9558  0.0686  11.00000  0.05    0.12
Q13   1   0.2166  1.3973  0.2478  11.00000  0.05    0.12
Q14   1   0.3801  0.8004  0.6010  11.00000  0.05    0.12
Q15   1   0.0432  1.0257 -0.0490  11.00000  0.05    0.12
Q16   1   0.0855  0.8922  0.0003  11.00000  0.05    0.11
Q17   1   0.3113  0.9645  0.5109  11.00000  0.05    0.10
Q18   1   0.0251  0.9928 -0.0399  11.00000  0.05    0.10
Q19   1   0.3236  1.1295  0.5601  11.00000  0.05    0.10
Q20   1   0.0024  1.1184 -0.0881  11.00000  0.05    0.10
;
