# Supplementary material for: Crystal structure of 2-phenyl­ethyl­amin­ium 4-nitro­phenolate monohydrate
Source: Acta Crystallogr Sect E Struct Rep Online. 2014 Nov 21;70(Pt 12):o1280. doi: 10.1107/S1600536814025318 (PMC4257380; doi:10.1107/S1600536814025318)
Supplement: Supplementary file 2 [file e-70-o1280-Isup2.hkl]

#
# h,k,l, Fc-squared, Fo-squared, sigma(Fo-squared) and status flag
#
data_I
_shelx_title ' I in C2/c'
_shelx_refln_list_code          4
_shelx_F_calc_maximum      439.85
_exptl_crystal_F_000      1184.00
_reflns_d_resolution_high  0.7483
 
loop_
 _symmetry_equiv_pos_as_xyz
 'x, y, z'
 '-x, y, -z+1/2'
 'x+1/2, y+1/2, z'
 '-x+1/2, y+1/2, -z+1/2'
 '-x, -y, -z'
 'x, -y, z-1/2'
 '-x+1/2, -y+1/2, -z'
 'x+1/2, -y+1/2, z-1/2'
 
_cell_length_a    30.3810
_cell_length_b     6.1000
_cell_length_c    21.3570
_cell_angle_alpha  90.000
_cell_angle_beta  131.876
_cell_angle_gamma  90.000
 
_shelx_F_squared_multiplier     1.000
 
loop_
 _refln_index_h
 _refln_index_k
 _refln_index_l
 _refln_F_squared_calc
 _refln_F_squared_meas
 _refln_F_squared_sigma
 _refln_observed_status
   2   0   0      131.63      149.66      3.62 o
   4   0   0     1712.01     1608.09     29.15 o
   6   0   0      956.78      800.31     15.72 o
   8   0   0    12345.26    12579.73    332.40 o
  10   0   0      978.41      791.28     18.11 o
  12   0   0     4446.19     4669.92     57.02 o
  14   0   0     6615.04     7231.75     87.63 o
  16   0   0      351.21      350.48      7.53 o
  18   0   0     1270.74     1245.56     19.08 o
  20   0   0      896.75      876.41     22.92 o
  22   0   0     3172.93     3033.69     41.40 o
  24   0   0       23.60       18.00      3.41 o
  26   0   0      899.73      945.62     17.35 o
  28   0   0        6.85        5.42      3.10 o
  30   0   0       27.69       31.34      6.03 o
   1   1   0     8128.81     8765.42     80.12 o
   3   1   0    10983.59    10907.40    102.75 o
   5   1   0        6.25       19.16      0.98 o
   7   1   0     2129.34     2206.75     17.18 o
   9   1   0     1127.97     1198.77     10.59 o
  11   1   0     1391.24     1412.91     13.54 o
  13   1   0     1982.98     2061.40     18.94 o
  15   1   0        0.16       -0.24      0.91 o
  17   1   0        1.59        3.62      1.42 o
  19   1   0        2.54       -1.33      1.77 o
  21   1   0      204.94      219.94      4.71 o
  23   1   0       21.35       28.16      2.66 o
  25   1   0        1.92        2.41      2.26 o
  27   1   0       60.83       70.68      4.37 o
  29   1   0        3.12        8.78      2.97 o
   0   2   0    13316.00    13044.09    124.78 o
   2   2   0     2041.68     1934.30     14.00 o
   4   2   0      448.66      383.76      4.07 o
   6   2   0     3761.30     4068.59     31.25 o
   8   2   0      930.12      853.95      9.75 o
  10   2   0       30.77       29.98      1.55 o
  12   2   0      981.96      985.26     10.05 o
  14   2   0      388.77      419.21      5.67 o
  16   2   0      729.10      726.31      8.81 o
  18   2   0      139.30      127.43      7.84 o
  20   2   0      217.92      211.73     13.87 o
  22   2   0      284.76      280.78      6.86 o
  24   2   0       46.76       38.99      3.34 o
  26   2   0        1.68        1.48      3.06 o
  28   2   0        1.46       -2.72      2.72 o
   1   3   0     2922.64     2969.99     23.50 o
   3   3   0     7334.37     7829.12     53.66 o
   5   3   0     1747.39     1806.93     15.10 o
   7   3   0       39.30       16.09      2.21 o
   9   3   0     1120.59     1057.06     11.29 o
  11   3   0      899.37      960.09     11.32 o
  13   3   0       22.78       24.20      2.96 o
  15   3   0      150.87      170.37      7.02 o
  17   3   0     1977.47     1946.42     23.14 o
  19   3   0      348.00      332.43     14.47 o
  21   3   0        7.35        7.23      3.10 o
  23   3   0      367.24      341.53      8.20 o
  25   3   0        8.71       13.56      3.08 o
  27   3   0        7.64        7.53      3.08 o
   0   4   0        1.43        7.84      2.98 o
   2   4   0       97.33      105.18      3.64 o
   4   4   0      583.42      594.12      6.63 o
   6   4   0        6.12        6.63      1.81 o
   8   4   0       15.17       12.90      1.92 o
  10   4   0      124.10      130.82      3.88 o
  12   4   0       89.57       86.74      3.27 o
  14   4   0      130.75      137.45      4.77 o
  16   4   0      276.73      271.66      6.89 o
  18   4   0       14.19       16.33      2.97 o
  20   4   0        3.32        1.03      3.01 o
  22   4   0       47.75       50.71      4.91 o
  24   4   0       82.23       77.99      6.63 o
  26   4   0        2.11        7.53      4.05 o
   1   5   0       17.13       13.22      2.48 o
   3   5   0      389.48      375.86      6.55 o
   5   5   0       32.65       36.72      5.57 o
   7   5   0        0.49       -0.09      2.05 o
   9   5   0        0.58        0.48      1.92 o
  11   5   0      591.43      547.98      9.58 o
  13   5   0       43.03       51.54      3.27 o
  15   5   0        6.97        0.56      4.42 o
  17   5   0       13.46       17.41      3.19 o
  19   5   0        1.09        2.95      6.03 o
  21   5   0        2.12        4.10      9.64 o
  23   5   0       37.56       37.37      5.49 o
   0   6   0      117.90      139.86     10.85 o
   2   6   0       88.34       73.54      5.97 o
   4   6   0       82.29       72.95      5.97 o
   6   6   0      109.46      103.95      5.57 o
   8   6   0       92.24       73.26      4.60 o
  10   6   0       12.97        7.84      2.97 o
  12   6   0        0.15       -0.95      3.47 o
  14   6   0       24.86       24.30      6.03 o
  16   6   0        0.10       -3.75      4.22 o
  18   6   0       11.45       10.19      7.23 o
  20   6   0        7.59        9.64      7.23 o
   1   7   0       35.14       46.35      6.63 o
   3   7   0       64.89       59.73      5.97 o
   5   7   0       10.94        9.64      4.26 o
   7   7   0       21.69       31.87      7.23 o
   9   7   0        6.43       13.92      6.03 o
  11   7   0        1.40        7.34      4.63 o
  13   7   0       17.85       20.56      5.11 o
  15   7   0       11.72       13.26      5.11 o
   0   8   0        2.87        8.44      7.23 o
   2   8   0       17.80        8.44      7.23 o
   4   8   0        2.22        0.00      4.26 o
 -29   1   1        6.47       13.00      2.97 o
 -27   1   1        8.70       12.40      2.97 o
 -25   1   1       20.43       21.26      2.53 o
 -23   1   1      141.31      113.41      3.98 o
 -21   1   1      553.54      462.72      7.04 o
 -19   1   1        7.11        3.01      1.42 o
 -17   1   1        0.34       -0.33      1.30 o
 -15   1   1      711.98      696.55      8.63 o
 -13   1   1     2368.85     2466.84     22.32 o
 -11   1   1     3967.98     4268.81     32.51 o
  -9   1   1     9732.24     9850.61    112.08 o
  -7   1   1      472.93      418.04      3.94 o
  -5   1   1     1350.16     1297.18      9.47 o
  -3   1   1      179.78      107.81      1.22 o
  -1   1   1    20936.27    20020.42    172.23 o
   1   1   1      675.45      707.20      5.83 o
   3   1   1     1384.72     1382.67     12.11 o
   5   1   1      444.55      405.13      3.60 o
   7   1   1      752.30      812.52      6.79 o
   9   1   1     2659.09     2835.25     24.77 o
  11   1   1        0.10        1.00      1.04 o
  13   1   1      994.99      965.11     10.00 o
  15   1   1      257.31      270.82      8.08 o
  17   1   1       29.59       29.77      2.47 o
  19   1   1      171.31      168.31      4.06 o
  21   1   1      100.33      101.85      6.78 o
  23   1   1       43.07       41.86      2.78 o
  25   1   1      235.21      234.15      6.64 o
  27   1   1        0.63       -1.86      2.26 o
 -30   2   1        0.73       -1.38      2.97 o
 -28   2   1       16.50       12.23      4.87 o
 -26   2   1       14.77       10.16      4.14 o
 -24   2   1      273.48      247.18      7.68 o
 -22   2   1        0.29       -0.22      2.89 o
 -20   2   1      334.72      339.33      8.42 o
 -18   2   1       64.34       72.97      3.67 o
 -16   2   1       55.00       47.43      2.12 o
 -14   2   1        0.61        3.26      1.00 o
 -12   2   1      152.29      181.70      5.46 o
 -10   2   1      465.27      543.43      5.53 o
  -8   2   1     2990.21     3031.96     21.58 o
  -6   2   1      239.80      175.55      2.71 o
  -4   2   1      926.27      948.19      6.82 o
  -2   2   1     5587.28     6116.13     41.78 o
   0   2   1     2908.35     3052.36     21.47 o
   2   2   1      525.61      597.25      6.47 o
   4   2   1     4192.03     4113.68     35.23 o
   6   2   1       26.69       28.61      1.91 o
   8   2   1     1354.39     1265.72     10.76 o
  10   2   1       24.98       41.63      1.51 o
  12   2   1        5.77        9.46      1.03 o
  14   2   1       19.73       18.99      1.92 o
  16   2   1     1357.45     1316.84     16.37 o
  18   2   1       27.14       20.29     10.85 o
  20   2   1      323.37      342.15     19.29 o
  22   2   1      144.14      138.32      5.07 o
  24   2   1        2.00        5.75      2.35 o
  26   2   1        2.19       -0.88      2.35 o
  28   2   1        8.35       11.60      3.08 o
 -27   3   1       25.49       17.67      3.79 o
 -25   3   1       44.46       59.71      4.37 o
 -23   3   1      235.53      214.50      6.47 o
 -21   3   1        2.47        0.34      6.63 o
 -19   3   1       38.56       47.15      4.63 o
 -17   3   1      131.44      141.36      4.90 o
 -15   3   1       21.06       23.38      2.26 o
 -13   3   1      333.38      364.09      5.82 o
 -11   3   1       10.90       21.60      1.81 o
  -9   3   1      199.47      209.34      3.88 o
  -7   3   1      225.00      257.73      3.22 o
  -5   3   1       44.53       68.49      2.26 o
  -3   3   1      548.12      533.20      5.03 o
  -1   3   1     1154.22     1111.77      9.03 o
   1   3   1     1015.58     1093.17      9.59 o
   3   3   1     1660.36     1857.10     17.82 o
   5   3   1      782.19      744.77      8.73 o
   7   3   1       35.36       29.43      2.61 o
   9   3   1       16.22       21.23      1.81 o
  11   3   1      122.95      115.93      3.27 o
  13   3   1      118.61      116.64      6.18 o
  15   3   1      739.45      742.72     11.28 o
  17   3   1      662.44      633.80     13.04 o
  19   3   1      248.51      223.32      7.53 o
  21   3   1       32.07       34.48      4.63 o
  23   3   1       14.01        8.17      3.77 o
  25   3   1       60.05       67.56      4.52 o
  27   3   1        2.66        6.33      3.20 o
 -26   4   1      105.41       95.07      5.23 o
 -24   4   1        6.52        6.83      3.77 o
 -22   4   1        3.13        6.03      3.62 o
 -20   4   1       16.65       19.60      3.77 o
 -18   4   1        0.96        2.65      2.48 o
 -16   4   1      367.10      372.39      8.05 o
 -14   4   1      371.36      350.37      6.43 o
 -12   4   1      897.20      886.25     10.81 o
 -10   4   1      544.70      516.36      7.52 o
  -8   4   1     1408.80     1351.91     14.61 o
  -6   4   1      129.84      122.15      3.54 o
  -4   4   1      202.63      249.52      3.53 o
  -2   4   1      315.81      346.21      4.20 o
   0   4   1      233.97      216.88      3.28 o
   2   4   1      550.48      595.48      6.63 o
   4   4   1     1316.23     1297.79     14.01 o
   6   4   1      490.02      518.82      7.52 o
   8   4   1      441.27      459.11      7.20 o
  10   4   1        6.67        7.53      1.81 o
  12   4   1       16.04       11.38      2.41 o
  14   4   1      405.29      394.88     11.21 o
  16   4   1        0.35        2.74      2.26 o
  18   4   1       14.43       12.73      3.77 o
  20   4   1        0.34       -1.51      3.10 o
  22   4   1       13.16       15.21      4.01 o
  24   4   1       11.05       14.00      6.03 o
 -23   5   1       34.77       30.84      8.44 o
 -21   5   1       23.96       21.47      4.63 o
 -19   5   1       64.79       65.14      5.98 o
 -17   5   1        7.05        4.62      2.61 o
 -15   5   1       48.50       58.49     10.25 o
 -13   5   1       12.81       10.25      2.41 o
 -11   5   1        1.82        1.21      2.05 o
  -9   5   1      104.06       97.53      5.08 o
  -7   5   1       38.75       38.40      3.43 o
  -5   5   1      626.68      655.35      9.92 o
  -3   5   1       31.31       29.26      4.75 o
  -1   5   1       62.92       56.74      4.56 o
   1   5   1      465.90      493.15      9.92 o
   3   5   1     1303.05     1324.35     15.05 o
   5   5   1       72.78       64.87      3.37 o
   7   5   1       19.45        9.67      2.21 o
   9   5   1      111.20      103.05      4.04 o
  11   5   1       95.40       95.85      3.88 o
  13   5   1       78.24       66.53      5.06 o
  15   5   1      126.57      130.87      5.48 o
  17   5   1      156.89      174.64      6.19 o
  19   5   1        0.04       -1.21      5.42 o
  21   5   1       15.35       15.34      4.63 o
 -20   6   1        1.93       22.91      8.44 o
 -18   6   1       44.22       46.42      5.97 o
 -16   6   1       25.08       21.51      7.84 o
 -14   6   1       52.12       66.37      6.63 o
 -12   6   1        5.63       -2.48      2.48 o
 -10   6   1        1.98        1.61      3.22 o
  -8   6   1       60.98       70.40      6.42 o
  -6   6   1        0.71        1.88      4.82 o
  -4   6   1      289.68      294.94      9.78 o
  -2   6   1        0.00        1.81      5.42 o
   0   6   1        0.07       -3.62      3.62 o
   2   6   1      202.39      170.70     10.85 o
   4   6   1       73.92       73.77      7.84 o
   6   6   1        0.56       -2.78      2.78 o
   8   6   1       31.29       26.68      3.67 o
  10   6   1       35.35       37.85      3.27 o
  12   6   1       11.42       17.31      4.08 o
  14   6   1        0.00       -0.09      2.97 o
  16   6   1        0.00       -2.84      2.97 o
  18   6   1       97.24      109.71      7.21 o
 -15   7   1        1.24       -2.41      6.03 o
 -13   7   1       32.77       51.84      9.64 o
 -11   7   1       51.60       67.37      6.35 o
  -9   7   1      122.18      114.65      9.04 o
  -7   7   1        2.61       -2.95      4.82 o
  -5   7   1       10.27        0.13      4.22 o
  -3   7   1       26.99       28.96      5.11 o
  -1   7   1        4.54        5.42      4.26 o
   1   7   1        6.24       16.99      4.63 o
   3   7   1        6.80        5.42      4.26 o
   5   7   1        1.10       -4.15      4.82 o
   7   7   1        1.84        6.03      4.26 o
   9   7   1       17.40       14.91      4.63 o
  11   7   1       26.59       37.37      8.44 o
  13   7   1        0.81       -2.41      4.26 o
  -6   8   1        0.01       -4.26      4.26 o
  -4   8   1       14.28       14.47      5.11 o
  -2   8   1        9.44        4.22      5.11 o
   0   8   1       15.13        7.84      9.04 o
   2   8   1        0.30       -0.60      4.26 o
   4   8   1        0.00       -4.26      4.26 o
 -30   0   2        0.81       -2.41      4.22 o
 -28   0   2       83.66       95.95      5.49 o
 -26   0   2       69.26       65.21      4.63 o
 -24   0   2       55.20       63.18     10.25 o
 -22   0   2       35.58       21.28      2.89 o
 -20   0   2      783.00      827.41     14.48 o
 -18   0   2      566.29      508.62      9.78 o
 -16   0   2     3821.91     3665.76     52.09 o
 -14   0   2     3912.23     4038.11     40.06 o
 -12   0   2     1484.54     1439.32     13.06 o
 -10   0   2      352.53      334.26      3.89 o
  -8   0   2    12622.29    12793.57    106.24 o
  -6   0   2    10886.94    10890.43    105.74 o
  -4   0   2      761.62      717.69      7.69 o
  -2   0   2     8373.81     8762.58    153.08 o
   0   0   2     5605.06     5802.75     69.15 o
   2   0   2     4826.75     4464.93     52.96 o
   4   0   2    18019.07    18458.21    219.98 o
   6   0   2      466.69      475.46     10.86 o
   8   0   2        0.40        0.00      1.21 o
  10   0   2      573.76      429.54     12.07 o
  12   0   2     2491.51     2523.96     48.37 o
  14   0   2      841.85      726.67     11.85 o
  16   0   2      403.25      411.29     14.47 o
  18   0   2        1.23        1.93      2.01 o
  20   0   2        0.14        1.21      4.22 o
  22   0   2        0.00        1.38      2.89 o
  24   0   2        1.00        4.13      4.82 o
  26   0   2       34.68       20.88      3.77 o
  28   0   2        0.80       -1.21      4.82 o
 -31   1   2       29.70       24.51      3.67 o
 -29   1   2      169.75      191.48      6.33 o
 -27   1   2       84.37       71.30      3.80 o
 -25   1   2      115.09      117.71      3.98 o
 -23   1   2      122.64       98.17      3.37 o
 -21   1   2      142.35      121.53      3.74 o
 -19   1   2       30.66       36.92      2.05 o
 -17   1   2      410.64      479.04      5.53 o
 -15   1   2      768.60      776.48      7.78 o
 -13   1   2     2782.99     2928.54     30.89 o
 -11   1   2     1051.81     1080.11      8.42 o
  -9   1   2     4138.79     4371.85     30.27 o
  -7   1   2     1367.38     1337.61      9.96 o
  -5   1   2    19047.93    19912.10    136.10 o
  -3   1   2    38668.32    39537.64    277.80 o
  -1   1   2    17505.09    17073.23    132.17 o
   1   1   2     8261.55     8624.69     71.03 o
   3   1   2      858.05      811.07      6.77 o
   5   1   2      434.84      512.45      5.10 o
   7   1   2       27.46       27.87      1.94 o
   9   1   2     5524.11     5994.64     56.26 o
  11   1   2      414.24      517.08      6.22 o
  13   1   2      455.61      497.70      9.23 o
  15   1   2      112.13      127.59      4.06 o
  17   1   2      655.35      651.81     10.10 o
  19   1   2       27.28       22.70      2.12 o
  21   1   2      440.89      431.71      7.27 o
  23   1   2       77.66       71.33      4.59 o
  25   1   2       11.06        6.77      2.67 o
  27   1   2        0.20       -1.30      2.35 o
 -30   2   2        0.09        1.72      2.97 o
 -28   2   2        1.18        0.19      2.35 o
 -26   2   2       63.99       66.96      4.06 o
 -24   2   2        1.05       -1.10      2.26 o
 -22   2   2      755.72      702.51     11.02 o
 -20   2   2      578.82      551.68      7.59 o
 -18   2   2      994.66     1067.65     13.24 o
 -16   2   2        0.08        0.66      1.30 o
 -14   2   2      367.04      411.18      4.89 o
 -12   2   2      127.17      117.94      2.39 o
 -10   2   2      692.36      750.12      6.43 o
  -8   2   2     2362.29     2588.21     18.61 o
  -6   2   2      190.24      161.95      4.78 o
  -4   2   2     1727.07     1894.19     16.37 o
  -2   2   2       68.07       83.77      1.78 o
   0   2   2     2915.24     3237.64     30.96 o
   2   2   2    11302.06    11294.69    107.92 o
   4   2   2    12525.13    12988.89    106.72 o
   6   2   2      933.56      955.65      9.72 o
   8   2   2      293.39      343.43      4.49 o
  10   2   2       10.43       13.22      1.44 o
  12   2   2     1252.53     1272.79     13.06 o
  14   2   2      241.09      247.57      4.45 o
  16   2   2       70.17       66.86      8.44 o
  18   2   2     1105.94     1123.50     19.07 o
  20   2   2       53.02       62.76      6.63 o
  22   2   2       77.85       90.24      4.87 o
  24   2   2      119.95      108.99      4.77 o
  26   2   2        1.63       -1.00      2.61 o
 -29   3   2        6.66        3.19      2.97 o
 -27   3   2       26.82       19.42      3.34 o
 -25   3   2      409.66      450.92     11.07 o
 -23   3   2        1.95       -0.11      2.26 o
 -21   3   2      197.65      160.12      6.66 o
 -19   3   2      281.04      274.49      8.42 o
 -17   3   2      634.82      624.82     11.67 o
 -15   3   2       28.96       26.56      1.92 o
 -13   3   2     1709.71     1835.60     17.90 o
 -11   3   2      213.15      200.80      3.27 o
  -9   3   2      318.77      331.43      3.74 o
  -7   3   2     4785.19     5173.58     36.16 o
  -5   3   2      217.78      244.35      3.05 o
  -3   3   2        2.01        2.58      0.80 o
  -1   3   2     1612.83     1622.94     19.32 o
   1   3   2     2705.14     2914.16     23.27 o
   3   3   2       28.53       38.97      1.81 o
   5   3   2      377.80      366.15      5.38 o
   7   3   2        5.37        9.74      1.42 o
   9   3   2      201.50      223.23      4.28 o
  11   3   2       15.26        6.75      1.42 o
  13   3   2     1195.06     1198.05     15.67 o
  15   3   2     1117.87     1066.30     14.70 o
  17   3   2      130.51      133.74      5.79 o
  19   3   2      429.98      417.17     10.70 o
  21   3   2       70.31       80.48      5.49 o
  23   3   2        0.01       -1.36      3.10 o
  25   3   2        3.44        2.76      2.97 o
 -28   4   2       33.27       41.24      4.52 o
 -26   4   2      172.88      164.95      9.61 o
 -24   4   2      139.43      141.65      5.94 o
 -22   4   2        0.00       -2.56      3.10 o
 -20   4   2       43.52       46.20      4.46 o
 -18   4   2       11.21       14.21      2.78 o
 -16   4   2      136.19      139.75      9.35 o
 -14   4   2      138.26      133.25      4.04 o
 -12   4   2      273.17      285.73      5.51 o
 -10   4   2      447.73      511.25      7.33 o
  -8   4   2     1207.94     1234.44     13.40 o
  -6   4   2     1066.59     1132.40      8.86 o
  -4   4   2       17.57       19.55      1.31 o
  -2   4   2      716.71      737.34      6.98 o
   0   4   2     1127.58     1189.87     12.61 o
   2   4   2      151.25      169.10      3.98 o
   4   4   2        0.52        0.84      1.42 o
   6   4   2       79.18       75.46      4.18 o
   8   4   2      625.94      601.37      8.38 o
  10   4   2        9.64        4.65      2.05 o
  12   4   2      336.38      311.32     12.55 o
  14   4   2      423.35      403.15     10.60 o
  16   4   2        2.78        2.52      2.26 o
  18   4   2      161.41      171.68      7.53 o
  20   4   2       18.20       20.64      7.84 o
  22   4   2        0.00       -3.77      3.77 o
  24   4   2        2.04        5.30      4.01 o
 -25   5   2        8.84       10.92      3.67 o
 -23   5   2       22.25       31.57      4.63 o
 -21   5   2        5.50        5.89      3.77 o
 -19   5   2       70.05       73.10      4.60 o
 -17   5   2      250.21      258.35      7.10 o
 -15   5   2      275.59      276.45      6.12 o
 -13   5   2       51.63       49.45      3.31 o
 -11   5   2      356.66      322.89      6.59 o
  -9   5   2       56.58       64.75      3.13 o
  -7   5   2       84.14       67.96      4.16 o
  -5   5   2       50.48       50.09      3.34 o
  -3   5   2        2.51       -0.96      2.09 o
  -1   5   2      261.52      223.10      5.40 o
   1   5   2      415.96      416.00      9.75 o
   3   5   2     1199.78     1199.63     14.00 o
   5   5   2      428.23      422.79      7.20 o
   7   5   2        2.38        9.22      7.71 o
   9   5   2       42.96       37.77      2.82 o
  11   5   2      164.32      182.36      5.21 o
  13   5   2       24.60       26.24      3.34 o
  15   5   2        0.85        1.95      2.61 o
  17   5   2        1.49        3.21      3.77 o
  19   5   2       16.24       22.21      4.63 o
  21   5   2       54.47       73.95      6.35 o
 -22   6   2       80.38       81.98      9.64 o
 -20   6   2       34.62       37.75      5.49 o
 -18   6   2        0.05       -4.22      4.22 o
 -16   6   2       26.11       25.83      5.11 o
 -14   6   2        8.96        1.46      2.97 o
 -12   6   2       30.47       15.96      5.33 o
 -10   6   2      263.07      286.68     10.16 o
  -8   6   2      213.02      222.58      8.92 o
  -6   6   2       46.37       42.23      5.11 o
  -4   6   2       24.58       23.92      4.82 o
  -2   6   2      103.94      109.19      6.82 o
   0   6   2      377.44      377.01     11.09 o
   2   6   2       87.60       77.24      5.97 o
   4   6   2      150.92      140.55      5.94 o
   6   6   2      112.73      116.24      4.65 o
   8   6   2       63.98       61.57      3.85 o
  10   6   2        4.17        2.71      2.41 o
  12   6   2        4.66        3.70      2.97 o
  14   6   2      113.81      114.47      5.68 o
  16   6   2        0.35        3.43      3.19 o
  18   6   2        5.17       14.03      4.82 o
 -17   7   2        5.82        7.01      4.63 o
 -15   7   2        7.44        0.00      6.03 o
 -13   7   2        2.72       -3.77      3.77 o
 -11   7   2        1.91       -3.08      3.77 o
  -9   7   2       27.14       24.44      8.44 o
  -7   7   2        1.96        5.63      3.77 o
  -5   7   2       11.18       16.88      5.11 o
  -3   7   2        4.13        1.81      4.26 o
  -1   7   2       11.85       14.03      4.82 o
   1   7   2        1.40       -3.41      3.41 o
   3   7   2       10.16        7.23      4.26 o
   5   7   2       33.35       26.91      5.43 o
   7   7   2        0.26       -3.77      3.77 o
   9   7   2        0.27       -4.22      4.26 o
  11   7   2       24.77       36.78      5.97 o
  13   7   2        2.92       -2.63      4.63 o
  -6   8   2        6.29        2.85      8.44 o
  -4   8   2        0.34        0.60      5.11 o
  -2   8   2       10.52        9.04      7.84 o
   0   8   2       31.82       32.23      5.97 o
   2   8   2        6.55        8.44      5.11 o
 -31   1   3       94.51       95.87      5.07 o
 -29   1   3       45.21       58.69      3.67 o
 -27   1   3        1.78        2.58      2.05 o
 -25   1   3       44.81       41.39      2.66 o
 -23   1   3       92.96       88.25      3.27 o
 -21   1   3      220.74      245.17      6.27 o
 -19   1   3      283.99      262.59      4.13 o
 -17   1   3      108.36      136.46      2.71 o
 -15   1   3      727.44      701.51      5.70 o
 -13   1   3      280.20      283.69      4.31 o
 -11   1   3     4411.02     4481.13     26.89 o
  -9   1   3    39864.11    40430.98    238.08 o
  -7   1   3     2195.25     2321.38     14.24 o
  -5   1   3     4840.19     4871.46     27.29 o
  -3   1   3    13141.63    12626.22     79.74 o
  -1   1   3        2.06        1.93      0.54 o
   1   1   3        0.21        3.15      0.70 o
   3   1   3      146.08      145.45      1.78 o
   5   1   3     4537.10     4512.48     34.01 o
   7   1   3     1856.18     1866.26     14.87 o
   9   1   3      805.79      772.46      6.89 o
  11   1   3      576.58      648.94      6.23 o
  13   1   3      458.57      442.64      7.27 o
  15   1   3      161.51      149.54      4.24 o
  17   1   3        6.17        6.14      2.53 o
  19   1   3       57.49       61.55      2.92 o
  21   1   3       20.61       18.33      3.92 o
  23   1   3       15.70       18.78      2.97 o
  25   1   3       12.61       16.44      2.97 o
 -30   2   3       22.28       20.97      3.08 o
 -28   2   3       44.03       38.17      3.67 o
 -26   2   3      196.04      197.98      6.31 o
 -24   2   3      525.48      521.07      9.45 o
 -22   2   3      702.12      696.56      9.31 o
 -20   2   3      632.66      590.66      8.10 o
 -18   2   3       35.05       24.92      1.69 o
 -16   2   3      257.70      249.37      3.79 o
 -14   2   3      299.18      311.61      3.53 o
 -12   2   3     2235.18     2201.98     16.43 o
 -10   2   3       77.18       98.17      2.03 o
  -8   2   3     1689.12     1735.47     12.01 o
  -6   2   3     2822.58     2928.58     18.00 o
  -4   2   3     1634.86     1612.94     11.03 o
  -2   2   3      930.44      963.72      7.63 o
   0   2   3     1799.88     1712.69     13.77 o
   2   2   3      131.37      167.94      1.99 o
   4   2   3     1483.11     1608.04     11.00 o
   6   2   3     1946.03     2156.59     20.59 o
   8   2   3      281.44      292.69      3.69 o
  10   2   3      721.71      717.35      7.13 o
  12   2   3     1574.26     1583.18     15.86 o
  14   2   3      513.64      483.24      8.71 o
  16   2   3      991.44      949.93     16.81 o
  18   2   3      167.60      181.30      9.65 o
  20   2   3       20.22       26.52      3.77 o
  22   2   3       17.96       13.50      3.18 o
  24   2   3        2.36        1.76      2.35 o
  26   2   3        4.24        5.12      3.08 o
 -29   3   3        0.54        3.16      5.86 o
 -27   3   3      291.48      293.60     18.09 o
 -25   3   3      163.24      156.92      8.48 o
 -23   3   3      257.10      238.67      6.64 o
 -21   3   3       98.72       97.32      4.52 o
 -19   3   3      290.69      287.72      7.28 o
 -17   3   3      173.51      171.31      6.28 o
 -15   3   3        1.64        4.32      2.09 o
 -13   3   3     1780.81     1875.23     16.15 o
 -11   3   3     1513.39     1683.77     13.37 o
  -9   3   3      273.26      226.09      3.09 o
  -7   3   3      307.93      323.76      3.41 o
  -5   3   3     1195.36     1276.03     11.21 o
  -3   3   3       18.78       15.05      2.59 o
  -1   3   3     1386.50     1494.42     13.17 o
   1   3   3       52.34       55.45      3.13 o
   3   3   3     1435.48     1759.62     17.06 o
   5   3   3      582.97      624.68      7.64 o
   7   3   3       26.98       30.31      1.92 o
   9   3   3      123.53      109.81      3.03 o
  11   3   3       59.86       61.87      3.83 o
  13   3   3     1156.46     1129.15     17.48 o
  15   3   3      577.56      565.24     12.17 o
  17   3   3      232.41      239.51      7.80 o
  19   3   3      132.60      125.70      6.02 o
  21   3   3       38.79       37.37      4.01 o
  23   3   3       11.36       13.85      5.42 o
  25   3   3        0.55        6.03      4.82 o
 -28   4   3       92.05      109.97      5.77 o
 -26   4   3        0.54        2.86      3.08 o
 -24   4   3        4.71        1.46      3.07 o
 -22   4   3        1.87        2.11      3.10 o
 -20   4   3       66.43       71.39      3.90 o
 -18   4   3       12.92       15.09      2.97 o
 -16   4   3       27.28       22.15      2.29 o
 -14   4   3       18.76       24.26      2.78 o
 -12   4   3      244.87      224.35      4.77 o
 -10   4   3      467.79      411.01      6.59 o
  -8   4   3       57.89       89.49      2.05 o
  -6   4   3        9.33       13.70      2.13 o
  -4   4   3       43.04       25.65      1.31 o
  -2   4   3      349.24      366.59      4.91 o
   0   4   3       21.61       21.52      1.50 o
   2   4   3       88.40      140.15      7.22 o
   4   4   3      103.86       80.22      3.01 o
   6   4   3      630.11      579.20      8.13 o
   8   4   3      154.42      138.22      3.98 o
  10   4   3       69.70       74.70      3.37 o
  12   4   3      262.45      287.32      7.05 o
  14   4   3        6.50        4.16      2.26 o
  16   4   3        0.26        4.13      2.89 o
  18   4   3       92.50       84.53      6.03 o
  20   4   3        2.10        0.80      3.77 o
  22   4   3       40.28       48.05      9.64 o
 -25   5   3       40.04       59.08      5.49 o
 -23   5   3       63.32       71.99      5.79 o
 -21   5   3       29.30       42.70      3.90 o
 -19   5   3       24.35       18.97      3.19 o
 -17   5   3       38.51       33.16      4.69 o
 -15   5   3       16.47       22.27      2.53 o
 -13   5   3      249.50      218.52      5.38 o
 -11   5   3      239.42      262.28      6.96 o
  -9   5   3      352.13      378.84      8.10 o
  -7   5   3      136.89      131.06      5.88 o
  -5   5   3        2.48        2.49      1.73 o
  -3   5   3      175.57      170.29      4.52 o
  -1   5   3       31.55       30.79      2.66 o
   1   5   3      292.33      279.82      5.82 o
   3   5   3      249.89      280.17      5.86 o
   5   5   3      170.81      152.88      4.65 o
   7   5   3        2.77        0.95      2.05 o
   9   5   3       77.54       91.23      3.88 o
  11   5   3       18.06       14.74      3.76 o
  13   5   3       63.73       61.78      5.33 o
  15   5   3      185.95      209.84      7.09 o
  17   5   3       13.53       10.37      4.01 o
  19   5   3        0.94       -3.35      7.84 o
 -22   6   3        0.00        6.03      7.23 o
 -20   6   3        2.11        9.64      4.26 o
 -18   6   3        6.89       14.84      6.03 o
 -16   6   3       30.64       41.13      5.11 o
 -14   6   3       27.85       22.69      3.48 o
 -12   6   3        2.36        2.24      4.02 o
 -10   6   3      307.56      345.60     14.67 o
  -8   6   3        4.17       -1.34      6.63 o
  -6   6   3       21.67       12.29      7.23 o
  -4   6   3       22.54       26.92      4.63 o
  -2   6   3        8.55        7.84      4.26 o
   0   6   3       37.36       32.05      4.63 o
   2   6   3        8.20       11.39      2.66 o
   4   6   3      134.54      124.08      4.77 o
   6   6   3        7.68        4.52      2.41 o
   8   6   3      116.53      119.16      4.89 o
  10   6   3        1.23       -1.87      2.61 o
  12   6   3       34.93       42.11      4.24 o
  14   6   3       38.44       52.61      4.77 o
  16   6   3       26.17       31.73      8.44 o
 -17   7   3        4.81        2.19      9.04 o
 -15   7   3       10.49       16.88      7.23 o
 -13   7   3        0.33       -1.21      4.26 o
 -11   7   3       10.62       -0.24      4.22 o
  -9   7   3        9.20        5.42      4.26 o
  -7   7   3       23.26       18.69      5.11 o
  -5   7   3        2.47        2.41      8.44 o
  -3   7   3        0.42        3.01      4.26 o
  -1   7   3        0.56        1.47      3.77 o
   1   7   3       20.06       12.66      4.26 o
   3   7   3       51.75       63.38      6.35 o
   5   7   3        0.15        0.67      3.77 o
   7   7   3       28.40       34.46      5.49 o
   9   7   3        1.18        3.62      6.03 o
  11   7   3        7.46        7.84      5.11 o
  -6   8   3        5.35        6.03      5.11 o
  -4   8   3       45.95       42.02      6.35 o
  -2   8   3        5.58        5.42      5.42 o
   0   8   3        2.47       -4.26      4.26 o
   2   8   3        2.52       -3.62      4.82 o
 -32   0   4       76.73       81.64      8.44 o
 -30   0   4       43.49       33.80      4.26 o
 -28   0   4      154.48      170.73      8.44 o
 -26   0   4       15.01        8.09      2.89 o
 -24   0   4       51.30       68.75      6.63 o
 -22   0   4      453.62      474.17     11.46 o
 -20   0   4       46.00       62.77      3.77 o
 -18   0   4       12.46       24.12      2.61 o
 -16   0   4     3691.06     3675.54     31.75 o
 -14   0   4      424.65      409.96      4.93 o
 -12   0   4    10553.32    10114.08     84.04 o
 -10   0   4     2518.70     2333.00     20.60 o
  -8   0   4   193468.11   159182.88   8873.52 o
  -6   0   4      220.69      141.36      1.92 o
  -4   0   4      600.31      435.60      6.37 o
  -2   0   4     3362.91     3824.94     45.73 o
   0   0   4     3842.97     3927.35     46.95 o
   2   0   4      413.15      301.19      5.43 o
   4   0   4     7529.37     7376.62     86.87 o
   6   0   4    18148.81    20129.11    234.67 o
   8   0   4     7801.37     8084.85    140.17 o
  10   0   4      578.47      628.06      9.56 o
  12   0   4      165.54      186.89      8.44 o
  14   0   4     5211.04     4924.79     89.67 o
  16   0   4      752.35      704.81     12.46 o
  18   0   4      470.14      455.97     12.66 o
  20   0   4       90.63       93.66      4.91 o
  22   0   4        0.00        0.86      2.89 o
  24   0   4       19.73       20.57      4.82 o
  26   0   4       29.81       36.17      6.03 o
 -33   1   4       23.39       28.18      3.67 o
 -31   1   4        2.05        0.60      3.27 o
 -29   1   4       45.54       42.93      3.14 o
 -27   1   4       26.65       25.53      2.66 o
 -25   1   4        0.72        0.71      1.65 o
 -23   1   4      217.27      237.07      5.21 o
 -21   1   4     1385.66     1352.02     14.58 o
 -19   1   4      353.79      345.96      4.64 o
 -17   1   4       71.00       81.37      2.14 o
 -15   1   4       93.68       74.08      1.65 o
 -13   1   4       76.08       77.14      2.04 o
 -11   1   4        1.49       -0.30      0.51 o
  -9   1   4      234.95      164.41      2.03 o
  -7   1   4    25375.69    26815.06    157.46 o
  -5   1   4    33718.71    34440.47    218.14 o
  -3   1   4     2281.07     2343.09     21.56 o
  -1   1   4     8828.73     8960.84     72.58 o
   1   1   4     7051.28     7380.19     61.39 o
   3   1   4     5637.77     5656.21     55.31 o
   5   1   4       16.61       11.18      1.49 o
   7   1   4     1348.50     1643.82     13.33 o
   9   1   4        2.68        1.66      0.80 o
  11   1   4      241.36      223.12      3.74 o
  13   1   4      876.59      897.03     11.89 o
  15   1   4       12.95       11.17      3.62 o
  17   1   4      235.44      217.94      5.68 o
  19   1   4      740.19      684.17      9.32 o
  21   1   4        2.94        2.30      2.26 o
  23   1   4        0.44        0.44      2.26 o
  25   1   4        0.70       -1.97      2.26 o
 -32   2   4       66.79       72.80      4.52 o
 -30   2   4       42.66       46.64      3.80 o
 -28   2   4       77.75       90.37      4.82 o
 -26   2   4       83.22       90.41      4.55 o
 -24   2   4      488.84      466.00      8.91 o
 -22   2   4       49.83       63.43      2.92 o
 -20   2   4        1.37        0.56      1.22 o
 -18   2   4        6.78        9.59      1.17 o
 -16   2   4      505.18      453.15      4.51 o
 -14   2   4      291.78      318.91      3.73 o
 -12   2   4      530.71      589.16      5.18 o
 -10   2   4     2855.71     2958.31     19.74 o
  -8   2   4       14.25       28.80      1.20 o
  -6   2   4    10879.97    10848.84     67.94 o
  -4   2   4     2380.33     2306.29     16.73 o
  -2   2   4     2934.90     3147.82     27.75 o
   0   2   4      112.22      165.34      1.76 o
   2   2   4     1114.79     1038.94      9.05 o
   4   2   4      133.73      109.44      2.56 o
   6   2   4     2834.82     3087.79     24.20 o
   8   2   4      186.88      180.11      2.85 o
  10   2   4      259.07      275.25      3.88 o
  12   2   4      556.68      505.00      6.98 o
  14   2   4      817.52      784.77     14.20 o
  16   2   4     1454.94     1363.69     29.57 o
  18   2   4       54.17       60.06      4.63 o
  20   2   4        1.93        5.34      2.89 o
  22   2   4        0.45        0.83      2.35 o
  24   2   4        0.63        0.00      2.35 o
 -31   3   4       23.60       15.80      3.34 o
 -29   3   4       52.04       63.42      4.37 o
 -27   3   4      256.66      274.79      9.12 o
 -25   3   4      209.89      214.38      6.07 o
 -23   3   4      140.86      161.49      5.23 o
 -21   3   4      296.67      305.70      5.92 o
 -19   3   4        5.67        2.69      1.85 o
 -17   3   4       40.10       40.73      2.61 o
 -15   3   4       26.02       38.36      2.07 o
 -13   3   4       45.72       40.89      1.60 o
 -11   3   4     1077.77     1209.25     10.14 o
  -9   3   4      333.99      319.72      3.88 o
  -7   3   4      929.78      882.70      7.15 o
  -5   3   4     5384.17     5775.51     56.66 o
  -3   3   4     4632.69     4834.31     35.04 o
  -1   3   4      571.66      606.16      6.29 o
   1   3   4       98.50      128.56      3.14 o
   3   3   4     3346.60     3674.90     32.67 o
   5   3   4      641.65      605.90      9.30 o
   7   3   4       15.24       16.94      1.42 o
   9   3   4      395.83      366.24      5.91 o
  11   3   4       42.90       46.76      3.63 o
  13   3   4      126.77      138.52      4.90 o
  15   3   4      655.69      646.96     13.33 o
  17   3   4       30.89       33.50      6.63 o
  19   3   4      129.95      114.86      6.02 o
  21   3   4       19.08       27.92      4.01 o
  23   3   4        0.12       -3.10      3.10 o
 -28   4   4        6.78       11.99      3.34 o
 -26   4   4       94.11      101.22      5.23 o
 -24   4   4        3.77        2.44      2.84 o
 -22   4   4        2.22        2.63      2.26 o
 -20   4   4       72.86       53.71      3.67 o
 -18   4   4       73.70       60.73      4.09 o
 -16   4   4       39.41       39.99      2.66 o
 -14   4   4        0.14       -0.27      1.58 o
 -12   4   4        0.12        0.27      1.58 o
 -10   4   4       17.91       18.44      2.45 o
  -8   4   4       31.69       42.85      1.52 o
  -6   4   4        4.98        4.28      1.14 o
  -4   4   4      991.14      960.45     11.01 o
  -2   4   4      256.71      284.56      4.17 o
   0   4   4      210.12      196.62      4.35 o
   2   4   4      943.47      966.52     11.30 o
   4   4   4       11.22       12.23      1.92 o
   6   4   4      145.68      137.06      3.88 o
   8   4   4      138.08      130.32      3.98 o
  10   4   4      274.58      280.43      6.89 o
  12   4   4       97.62       96.13      4.60 o
  14   4   4        0.96        1.57      2.48 o
  16   4   4      105.19       91.51      6.03 o
  18   4   4        2.95       -2.89      2.89 o
  20   4   4       63.16       58.92      6.03 o
  22   4   4        1.19       10.85      4.63 o
 -27   5   4       17.28       23.69      4.90 o
 -25   5   4        3.73        3.88      3.77 o
 -23   5   4       15.52       19.29      7.23 o
 -21   5   4       50.75       54.25      5.49 o
 -19   5   4      133.02      128.22      7.21 o
 -17   5   4        4.21        0.80      2.78 o
 -15   5   4       14.51       15.10      2.97 o
 -13   5   4       63.02       60.64      5.31 o
 -11   5   4      629.84      654.19     11.36 o
  -9   5   4        0.02       -2.41      2.48 o
  -7   5   4       32.08       38.47      5.01 o
  -5   5   4      176.80      162.78      4.37 o
  -3   5   4      591.20      566.17      8.38 o
  -1   5   4       87.38       95.61      3.88 o
   1   5   4       30.93       41.26      3.48 o
   3   5   4      826.90      816.31     10.83 o
   5   5   4       48.60       56.14      3.14 o
   7   5   4      104.11       94.44      4.81 o
   9   5   4      581.40      548.58      8.99 o
  11   5   4        3.89        1.21      2.84 o
  13   5   4       25.22       21.19      3.34 o
  15   5   4       21.55       16.88      4.01 o
  17   5   4        3.62        4.82      4.01 o
  19   5   4       19.53       22.04      4.91 o
 -22   6   4       40.87       40.72      7.84 o
 -20   6   4        1.62       -1.21      3.41 o
 -18   6   4        4.15       14.47      4.26 o
 -16   6   4       16.73       17.74      3.48 o
 -14   6   4       79.14       75.11      4.87 o
 -12   6   4      139.97      136.45      6.00 o
 -10   6   4      405.21      400.38     11.94 o
  -8   6   4        5.98        6.63      3.41 o
  -6   6   4       35.56       33.16      4.26 o
  -4   6   4       24.31       20.06      4.26 o
  -2   6   4        5.52        5.36      3.77 o
   0   6   4      313.16      296.27      7.80 o
   2   6   4      105.27       98.72      4.87 o
   4   6   4        6.09        7.80      2.53 o
   6   6   4       27.44       25.37      3.01 o
   8   6   4       58.57       66.55      3.88 o
  10   6   4       10.34       13.55      3.34 o
  12   6   4       34.27       36.75      4.24 o
  14   6   4        3.30        8.44      3.34 o
  16   6   4       19.79       22.36      8.44 o
 -17   7   4        0.44        2.41      6.03 o
 -15   7   4       18.72       21.83      5.11 o
 -13   7   4       27.52       28.57      6.63 o
 -11   7   4       69.41       70.94      8.44 o
  -9   7   4        0.03       -0.13      3.77 o
  -7   7   4       29.22       27.46      5.11 o
  -5   7   4        1.10       -3.41      3.41 o
  -3   7   4        6.24       -2.81      3.77 o
  -1   7   4        2.78        2.41      4.26 o
   1   7   4        1.74       -0.94      3.77 o
   3   7   4        0.64       -2.41      3.77 o
   5   7   4        0.01       -3.77      3.77 o
   7   7   4       33.24       32.96      5.49 o
   9   7   4        2.11        6.63      5.11 o
  11   7   4        2.90        2.41      7.23 o
  -6   8   4       12.52        7.34      5.42 o
  -4   8   4        6.23        6.03      6.03 o
  -2   8   4        0.05       -4.01      4.01 o
   0   8   4       11.82        9.04      5.11 o
 -33   1   5      122.16      146.56      6.13 o
 -31   1   5       36.95       41.16      3.67 o
 -29   1   5      408.88      375.27      7.13 o
 -27   1   5       20.94       16.73      2.44 o
 -25   1   5        6.42        1.37      1.92 o
 -23   1   5      672.09      642.34      8.86 o
 -21   1   5      108.72      105.78      2.71 o
 -19   1   5     2132.73     2072.81     15.56 o
 -17   1   5     1585.71     1570.44     10.59 o
 -15   1   5      761.21      793.74      6.05 o
 -13   1   5      105.84      108.26      1.74 o
 -11   1   5       17.26       16.57      0.88 o
  -9   1   5    11593.60    11975.09     70.00 o
  -7   1   5    68727.74    69941.60    410.03 o
  -5   1   5    22771.32    22839.25    169.75 o
  -3   1   5       75.69       92.38      1.26 o
  -1   1   5    14359.86    14531.34    107.83 o
   1   1   5      455.89      560.20      6.17 o
   3   1   5     9046.30     9419.64     77.98 o
   5   1   5      399.02      379.99      5.62 o
   7   1   5       70.70       91.38      2.12 o
   9   1   5      186.24      174.88      3.37 o
  11   1   5      965.71      970.29     10.43 o
  13   1   5      126.45      128.24      4.37 o
  15   1   5     1064.70     1061.14     18.95 o
  17   1   5      148.03      159.64      7.79 o
  19   1   5       11.57        9.83      2.35 o
  21   1   5       18.24       14.81      2.61 o
  23   1   5        1.24       -1.64      2.26 o
 -32   2   5       13.05        8.18      2.97 o
 -30   2   5       98.36      112.31      5.23 o
 -28   2   5        0.18       -0.37      2.36 o
 -26   2   5       26.19       37.45      3.08 o
 -24   2   5      457.96      482.52      7.59 o
 -22   2   5        2.25       -0.79      1.36 o
 -20   2   5       32.33       34.65      2.20 o
 -18   2   5        9.11        8.38      1.03 o
 -16   2   5        0.03        3.01      1.37 o
 -14   2   5      288.85      277.59      3.43 o
 -12   2   5       50.87       57.28      1.58 o
 -10   2   5     5158.14     5618.17     36.23 o
  -8   2   5     3281.40     3397.64     20.90 o
  -6   2   5       25.23       35.42      1.16 o
  -4   2   5       19.72       30.33      0.98 o
  -2   2   5      503.96      511.80      5.71 o
   0   2   5      221.23      250.16      3.13 o
   2   2   5     1330.61     1453.21     11.24 o
   4   2   5      280.38      267.73      3.49 o
   6   2   5     1029.44     1001.07      9.01 o
   8   2   5      510.59      518.98      5.74 o
  10   2   5      363.54      321.40      5.06 o
  12   2   5      705.26      692.31     10.03 o
  14   2   5       28.11       39.78      3.77 o
  16   2   5       44.37       41.65      3.77 o
  18   2   5       19.25       17.53      4.22 o
  20   2   5       13.45       14.96      3.10 o
  22   2   5        0.33        0.00      2.35 o
  24   2   5        3.17        2.41      4.82 o
 -31   3   5        5.30        6.03      3.41 o
 -29   3   5       70.85       81.40      5.83 o
 -27   3   5       58.11       59.61      4.06 o
 -25   3   5      116.80      117.48      5.07 o
 -23   3   5      200.75      207.11      5.94 o
 -21   3   5       13.15       14.96      1.97 o
 -19   3   5      339.66      329.23      5.55 o
 -17   3   5      379.14      360.75      5.92 o
 -15   3   5      102.10      101.52      2.53 o
 -13   3   5      150.70      176.06      2.98 o
 -11   3   5      283.29      299.94      3.55 o
  -9   3   5     1042.81     1066.00      7.82 o
  -7   3   5     3144.87     2966.59     20.00 o
  -5   3   5       30.05       60.16      2.25 o
  -3   3   5        8.02       14.22      1.03 o
  -1   3   5        0.80       -0.81      0.81 o
   1   3   5       16.20       21.13      2.48 o
   3   3   5      781.85      863.21      8.53 o
   5   3   5      145.54      132.54      3.27 o
   7   3   5      301.10      279.83      4.99 o
   9   3   5      397.20      384.10      5.91 o
  11   3   5        0.21       -0.55      2.26 o
  13   3   5       29.93       32.55      4.01 o
  15   3   5      281.36      259.61      7.80 o
  17   3   5       21.81       25.60      3.77 o
  19   3   5        7.30       14.77      6.03 o
  21   3   5        9.58        9.40      4.22 o
 -30   4   5        0.19        0.27      3.77 o
 -28   4   5        0.42        0.34      2.97 o
 -26   4   5        3.04        1.89      2.97 o
 -24   4   5        5.66        2.29      2.48 o
 -22   4   5        8.48        4.69      1.97 o
 -20   4   5      368.52      369.56      8.94 o
 -18   4   5      649.14      658.41      9.28 o
 -16   4   5      304.40      295.05      5.74 o
 -14   4   5        2.91        1.47      1.64 o
 -12   4   5        1.62        1.81      1.32 o
 -10   4   5      173.70      178.18      3.05 o
  -8   4   5      296.71      294.66      4.08 o
  -6   4   5       27.53       38.66      2.28 o
  -4   4   5      288.82      284.16      4.36 o
  -2   4   5        1.42        2.93      1.14 o
   0   4   5       48.74       31.46      2.21 o
   2   4   5       54.93       67.69      4.57 o
   4   4   5       17.84       13.92      2.28 o
   6   4   5      953.40      922.29     11.28 o
   8   4   5      143.99      149.66      6.09 o
  10   4   5       89.11       88.16      4.37 o
  12   4   5      153.19      130.79      5.53 o
  14   4   5       35.49       34.26      4.01 o
  16   4   5       15.10       14.71      4.82 o
  18   4   5        0.06        1.81      3.10 o
  20   4   5       52.34       61.04      5.79 o
 -27   5   5        7.67       10.41      4.82 o
 -25   5   5        3.80        3.35      3.77 o
 -23   5   5       49.63       56.88      4.37 o
 -21   5   5        0.00       -2.41      3.62 o
 -19   5   5       61.18       70.01      5.11 o
 -17   5   5      180.74      167.01      6.00 o
 -15   5   5        0.02        1.33      2.48 o
 -13   5   5       69.71       89.98      5.01 o
 -11   5   5      222.07      225.71      8.19 o
  -9   5   5       13.68        9.94      2.48 o
  -7   5   5        5.41        2.73      2.44 o
  -5   5   5      493.39      454.77      8.70 o
  -3   5   5       10.54       13.32      3.67 o
  -1   5   5       99.82      102.97      6.09 o
   1   5   5       60.50       53.34      3.14 o
   3   5   5      140.50      161.20      4.65 o
   5   5   5      140.56      148.70      4.70 o
   7   5   5       16.40       17.43      2.66 o
   9   5   5       14.30       13.84      3.19 o
  11   5   5       44.61       40.19      3.90 o
  13   5   5       26.33       24.92      3.67 o
  15   5   5       10.03       15.83      8.44 o
  17   5   5       10.06        7.84      5.42 o
 -24   6   5       14.04       21.01      4.90 o
 -22   6   5        4.25        6.58      4.63 o
 -20   6   5       17.96       27.40      5.11 o
 -18   6   5        2.98        4.82      4.26 o
 -16   6   5       15.84        9.74      3.19 o
 -14   6   5        1.66        0.80      3.22 o
 -12   6   5      249.72      248.60      9.38 o
 -10   6   5       14.01        3.62      5.42 o
  -8   6   5       13.90       14.73      3.77 o
  -6   6   5        7.75        1.81      5.42 o
  -4   6   5      360.28      330.42     10.23 o
  -2   6   5       14.51       13.46      3.46 o
   0   6   5      101.25       93.92      4.15 o
   2   6   5      296.60      281.12      6.59 o
   4   6   5        1.33        1.03      2.29 o
   6   6   5        4.84        4.44      2.53 o
   8   6   5        1.78        0.69      2.97 o
  10   6   5      198.06      227.12      7.59 o
  12   6   5        2.59       -0.93      3.76 o
  14   6   5       17.29       12.78      4.01 o
 -19   7   5        2.21        8.44      6.03 o
 -17   7   5       44.23       55.46      9.64 o
 -15   7   5        0.44       -3.77      3.77 o
 -13   7   5       22.74       26.58      5.11 o
 -11   7   5        1.11        3.01      5.42 o
  -9   7   5        0.61        0.60      4.26 o
  -7   7   5        1.95        0.60      4.22 o
  -5   7   5       54.81       50.63      5.97 o
  -3   7   5        0.34       -3.62      4.82 o
  -1   7   5        9.31       10.52      4.63 o
   1   7   5       50.34       44.50      6.03 o
   3   7   5        3.63        4.82      6.03 o
   5   7   5        2.44        2.55      6.63 o
   7   7   5        1.18        1.21      8.44 o
   9   7   5        2.54       -4.26      4.26 o
  -6   8   5        7.58        5.42      5.42 o
  -4   8   5        8.08        6.03      5.11 o
 -34   0   6      146.75      165.65      7.53 o
 -32   0   6      102.86      101.96      6.35 o
 -30   0   6        1.75        0.86      2.89 o
 -28   0   6       33.62        9.30      6.03 o
 -26   0   6       18.57       18.08      2.89 o
 -24   0   6      414.54      337.45      8.40 o
 -22   0   6     1984.24     2004.20     28.15 o
 -20   0   6     2026.58     2073.70     33.84 o
 -18   0   6     1131.39     1135.87     11.57 o
 -16   0   6     1672.72     1612.49     15.22 o
 -14   0   6     8080.93     8300.28     69.45 o
 -12   0   6     1685.64     1856.04     16.76 o
 -10   0   6    30214.01    30935.19    256.65 o
  -8   0   6   104368.92   101122.16   4599.32 o
  -6   0   6     4448.16     3756.31     45.71 o
  -4   0   6     4681.98     4548.45     55.66 o
  -2   0   6     3032.19     3158.43     38.61 o
   0   0   6     7821.79     7900.45     93.04 o
   2   0   6     7497.30     7888.11     93.18 o
   4   0   6      270.51      312.35      9.65 o
   6   0   6     1940.56     2311.89     29.40 o
   8   0   6     2455.36     2311.00     29.78 o
  10   0   6      112.91       85.60      7.23 o
  12   0   6      192.48      224.27     10.85 o
  14   0   6     1522.10     1487.25     33.80 o
  16   0   6       94.29       89.53      4.01 o
  18   0   6      893.15      784.42     14.20 o
  20   0   6        2.03        0.34      2.89 o
  22   0   6       15.16        9.64      3.62 o
 -33   1   6        5.26        9.16      4.15 o
 -31   1   6       34.05       28.63      2.92 o
 -29   1   6      242.29      215.27      5.33 o
 -27   1   6       12.76        9.39      2.05 o
 -25   1   6        0.00       -1.42      1.42 o
 -23   1   6      482.09      434.36      6.84 o
 -21   1   6      129.78      107.64      2.47 o
 -19   1   6      922.40      952.61      7.15 o
 -17   1   6      403.13      407.70      3.90 o
 -15   1   6      470.65      473.42      4.17 o
 -13   1   6      386.40      393.23      3.59 o
 -11   1   6    12353.23    12303.52     71.97 o
  -9   1   6    13199.53    12995.05     76.03 o
  -7   1   6      924.09      966.63      7.09 o
  -5   1   6     2285.83     2315.30     18.31 o
  -3   1   6     1647.48     1737.68     14.17 o
  -1   1   6     1142.69     1208.38     11.62 o
   1   1   6     6535.05     6801.98     56.95 o
   3   1   6     2072.32     2495.27     22.34 o
   5   1   6      657.20      789.44      9.88 o
   7   1   6      247.19      289.91      4.37 o
   9   1   6      293.77      249.42      3.90 o
  11   1   6       44.72       35.96      1.97 o
  13   1   6        1.53        0.65      1.86 o
  15   1   6      201.72      207.09      5.18 o
  17   1   6      218.69      217.45      6.91 o
  19   1   6       18.82       25.41      2.61 o
  21   1   6        9.34       21.11      2.97 o
  23   1   6       55.25       79.18      4.52 o
 -34   2   6        0.17        0.26      2.97 o
 -32   2   6        0.58        0.75      3.08 o
 -30   2   6      182.90      162.69      8.51 o
 -28   2   6       75.98       74.48      4.37 o
 -26   2   6      321.15      388.68      7.03 o
 -24   2   6        0.28       -1.47      1.47 o
 -22   2   6      262.58      240.06      4.41 o
 -20   2   6      604.92      514.64      5.57 o
 -18   2   6      688.03      658.80      6.04 o
 -16   2   6     3261.58     3223.24     21.95 o
 -14   2   6      142.67      124.66      2.41 o
 -12   2   6     1361.40     1460.72     10.75 o
 -10   2   6        9.77       14.94      1.10 o
  -8   2   6      886.84      879.97      6.38 o
  -6   2   6     3919.69     4029.27     28.24 o
  -4   2   6     5474.71     5777.22     42.71 o
  -2   2   6      626.40      623.00      7.04 o
   0   2   6     3474.78     3469.84     30.28 o
   2   2   6     3645.91     3730.66     26.36 o
   4   2   6      187.59      201.85      3.05 o
   6   2   6      316.72      271.50      3.79 o
   8   2   6      309.74      323.76      4.77 o
  10   2   6     2065.71     2098.54     23.32 o
  12   2   6      415.53      446.61      9.81 o
  14   2   6        5.76        8.78      2.89 o
  16   2   6       51.43       51.40      4.01 o
  18   2   6       73.17       70.33      4.91 o
  20   2   6        1.77        7.08      3.10 o
  22   2   6        5.67        3.67      2.61 o
 -31   3   6       41.20       48.83      4.37 o
 -29   3   6       16.64        9.90      2.97 o
 -27   3   6       49.33       52.86      5.36 o
 -25   3   6       15.44       26.03      2.97 o
 -23   3   6      137.39      146.94      8.01 o
 -21   3   6      721.81      736.29      9.92 o
 -19   3   6       57.01       49.47      2.07 o
 -17   3   6      640.91      631.01      6.19 o
 -15   3   6      299.26      301.14      3.55 o
 -13   3   6       56.50       44.18      1.46 o
 -11   3   6      611.64      655.71      5.97 o
  -9   3   6     1750.68     1625.62     11.09 o
  -7   3   6      492.24      458.36      5.39 o
  -5   3   6      218.91      261.52      4.79 o
  -3   3   6     2003.55     1939.69     16.55 o
  -1   3   6      310.31      364.67      4.05 o
   1   3   6     2388.99     2424.77     17.02 o
   3   3   6      564.50      527.07      5.90 o
   5   3   6       84.75       65.43      3.84 o
   7   3   6     1909.31     1881.66     18.62 o
   9   3   6      523.86      468.07      8.46 o
  11   3   6      667.32      625.56     12.40 o
  13   3   6       63.81       59.69      6.03 o
  15   3   6       69.24       63.71      4.91 o
  17   3   6       28.97       21.99      4.82 o
  19   3   6      170.11      181.85     12.06 o
  21   3   6        6.55       18.19      4.01 o
 -30   4   6       11.69       13.76      4.90 o
 -28   4   6       22.57       15.99      4.01 o
 -26   4   6        7.46        9.82      2.97 o
 -24   4   6        1.54        1.13      1.94 o
 -22   4   6        7.08        9.92      2.21 o
 -20   4   6      193.76      196.10      4.89 o
 -18   4   6       56.83       62.15      3.14 o
 -16   4   6      324.42      319.35      5.76 o
 -14   4   6       78.92       70.64      3.01 o
 -12   4   6       35.92       45.90      2.01 o
 -10   4   6      203.20      188.57      3.31 o
  -8   4   6      210.41      256.10      4.36 o
  -6   4   6     2643.31     2738.80     22.92 o
  -4   4   6      515.33      547.06      7.78 o
  -2   4   6       41.05       30.36      2.05 o
   0   4   6      115.43      108.53      4.18 o
   2   4   6        9.51        6.16      1.58 o
   4   4   6      100.89       83.43      4.70 o
   6   4   6     2031.20     1927.71     19.89 o
   8   4   6      669.20      652.63     10.97 o
  10   4   6       15.09        6.97      3.92 o
  12   4   6        9.81       11.03      4.22 o
  14   4   6        0.14       -0.34      2.89 o
  16   4   6       32.08       28.09      4.22 o
  18   4   6       33.66       38.64      4.91 o
 -27   5   6        3.54        7.47      4.82 o
 -25   5   6       36.45       40.34      4.91 o
 -23   5   6      113.61      102.96      5.30 o
 -21   5   6      145.76      155.72      6.00 o
 -19   5   6        0.47       -0.36      2.48 o
 -17   5   6        6.36        2.81      2.78 o
 -15   5   6        8.30        9.64      2.78 o
 -13   5   6       43.92       37.50      3.48 o
 -11   5   6       30.96       26.55      3.40 o
  -9   5   6       63.03       76.40      3.43 o
  -7   5   6      561.31      571.96      8.67 o
  -5   5   6     1435.80     1405.97     15.66 o
  -3   5   6      472.51      471.85      8.88 o
  -1   5   6      311.56      331.27      6.59 o
   1   5   6      219.47      207.77      5.25 o
   3   5   6      114.50      114.88      5.92 o
   5   5   6        6.29        3.10      2.05 o
   7   5   6       34.44       27.72      2.78 o
   9   5   6       36.37       28.00      4.90 o
  11   5   6       16.09       23.84      3.34 o
  13   5   6       22.54       22.03      4.01 o
  15   5   6        0.49       -2.86      3.10 o
  17   5   6       32.42       49.84      5.79 o
 -24   6   6        0.94       -0.83      3.19 o
 -22   6   6        0.79        3.87      3.47 o
 -20   6   6        0.48       -1.21      3.77 o
 -18   6   6       86.28       80.82      4.87 o
 -16   6   6        0.00       -0.40      2.78 o
 -14   6   6       26.80       22.55      5.48 o
 -12   6   6      171.50      179.65      8.53 o
 -10   6   6       13.73       18.80      4.26 o
  -8   6   6       42.00       34.13      4.63 o
  -6   6   6       26.03       41.27      9.04 o
  -4   6   6       71.90       78.66      6.75 o
  -2   6   6      107.56      101.72      4.49 o
   0   6   6       91.50       67.69      3.88 o
   2   6   6        0.86        2.23      2.21 o
   4   6   6        3.61        1.11      2.61 o
   6   6   6        0.51        0.94      2.39 o
   8   6   6        2.50       -2.97      2.97 o
  10   6   6       10.44       13.79      3.67 o
  12   6   6        7.61        8.01      3.67 o
 -19   7   6        0.29        2.41      6.03 o
 -17   7   6       23.99       18.21      5.11 o
 -15   7   6       17.19       25.67      7.23 o
 -13   7   6       49.82       50.21      5.97 o
 -11   7   6       24.21       14.58      5.43 o
  -9   7   6       23.87       20.68      5.11 o
  -7   7   6       15.27       10.41      4.82 o
  -5   7   6       20.69        4.82      4.26 o
  -3   7   6       14.57       16.88      4.26 o
  -1   7   6        0.10       -1.21      4.26 o
   1   7   6       15.22       17.70      4.63 o
   3   7   6        0.07       -2.28      6.63 o
   5   7   6        0.34        1.48      3.19 o
   7   7   6       23.34       19.19      9.64 o
 -35   1   7       14.67       17.20      3.67 o
 -33   1   7        4.30        5.17      2.97 o
 -31   1   7      135.94      140.55      4.60 o
 -29   1   7      132.81      147.01      6.26 o
 -27   1   7      145.78      133.74      3.98 o
 -25   1   7      232.03      217.11      4.71 o
 -23   1   7        0.00        2.50      1.22 o
 -21   1   7       12.22       10.97      1.09 o
 -19   1   7       20.58       20.63      1.14 o
 -17   1   7     2390.76     2499.08     16.06 o
 -15   1   7     1069.05      998.49      7.34 o
 -13   1   7      388.46      407.71      5.41 o
 -11   1   7     1411.39     1335.14      8.90 o
  -9   1   7      569.97      487.06      3.95 o
  -7   1   7     1216.71     1022.78      8.20 o
  -5   1   7      106.11      128.21      2.41 o
  -3   1   7     5090.72     5260.85     40.16 o
  -1   1   7     1625.20     1735.37     16.15 o
   1   1   7     2195.76     2226.59     20.40 o
   3   1   7      156.84      142.24      2.92 o
   5   1   7     1474.96     1522.86     17.32 o
   7   1   7     1450.17     1512.38     17.54 o
   9   1   7      184.09      197.45      3.39 o
  11   1   7      299.96      262.02      5.39 o
  13   1   7        1.82       -1.21      1.75 o
  15   1   7       39.45       41.81      3.89 o
  17   1   7       28.67       34.74      3.77 o
  19   1   7        1.58        1.86      2.26 o
  21   1   7        1.81        1.39      2.80 o
 -34   2   7       51.80       52.33      4.52 o
 -32   2   7        8.79        0.46      2.61 o
 -30   2   7      228.53      239.44      7.79 o
 -28   2   7      138.81      125.75      5.23 o
 -26   2   7       24.19       20.92      2.53 o
 -24   2   7        3.47       -1.22      1.22 o
 -22   2   7        0.45       -1.09      1.09 o
 -20   2   7       31.23       28.42      2.26 o
 -18   2   7      385.14      384.71      4.33 o
 -16   2   7      417.71      482.04      4.45 o
 -14   2   7    10339.27    10610.69     62.61 o
 -12   2   7     1733.94     1679.70     11.25 o
 -10   2   7      618.78      702.24      5.52 o
  -8   2   7        8.36       11.97      1.18 o
  -6   2   7        1.30       11.74      0.68 o
  -4   2   7     3459.22     3684.61     28.72 o
  -2   2   7       94.95      110.94      2.78 o
   0   2   7       33.21       44.15      1.92 o
   2   2   7       95.72       59.05      1.50 o
   4   2   7        0.50        0.60      0.66 o
   6   2   7      193.66      196.03      3.43 o
   8   2   7      189.37      177.61      3.80 o
  10   2   7     1143.04     1085.34     13.71 o
  12   2   7      793.01      791.96     14.48 o
  14   2   7       30.31       30.47      3.10 o
  16   2   7        7.80        8.61      2.89 o
  18   2   7       18.16       20.90      7.84 o
  20   2   7       58.65       67.23      5.43 o
 -33   3   7        5.17        4.58      7.23 o
 -31   3   7        7.25        4.82      3.08 o
 -29   3   7        0.00       -0.33      3.20 o
 -27   3   7       43.83       55.41      3.67 o
 -25   3   7       92.69       89.96      4.37 o
 -23   3   7        0.18        0.96      1.92 o
 -21   3   7      792.52      823.38      9.47 o
 -19   3   7        0.07       -1.09      1.09 o
 -17   3   7       85.60      101.20      2.57 o
 -15   3   7      461.66      503.84      4.72 o
 -13   3   7      377.00      386.00      3.91 o
 -11   3   7      259.84      299.31      3.06 o
  -9   3   7      282.68      294.18      3.81 o
  -7   3   7       83.73       91.09      1.98 o
  -5   3   7      619.01      761.71      6.32 o
  -3   3   7        0.41       -0.52      0.80 o
  -1   3   7       20.57       25.11      1.44 o
   1   3   7      615.58      562.07      5.43 o
   3   3   7       12.42        3.18      1.34 o
   5   3   7     1919.36     1841.36     22.32 o
   7   3   7      294.43      303.09      7.48 o
   9   3   7      655.10      634.64     10.02 o
  11   3   7      119.11      103.75      7.84 o
  13   3   7        0.07        0.69      2.89 o
  15   3   7        1.27        0.86      2.89 o
  17   3   7       29.16       30.03      4.01 o
  19   3   7       68.07       79.57      6.02 o
 -30   4   7       61.42       75.41     12.06 o
 -28   4   7        2.37       -1.88      3.77 o
 -26   4   7        0.53        1.03      3.01 o
 -24   4   7       60.09       60.44      3.90 o
 -22   4   7      244.31      240.39      6.70 o
 -20   4   7      740.54      733.57     11.67 o
 -18   4   7      105.21      105.08      3.88 o
 -16   4   7       43.47       32.07      2.41 o
 -14   4   7      359.41      400.87      5.70 o
 -12   4   7      106.81      119.03      2.76 o
 -10   4   7       17.66       12.90      1.37 o
  -8   4   7      808.05      878.55     10.43 o
  -6   4   7       11.41       11.61      1.64 o
  -4   4   7       63.02       63.30      2.52 o
  -2   4   7      187.73      189.33      3.82 o
   0   4   7      554.08      557.20      8.53 o
   2   4   7       10.85       16.76      2.75 o
   4   4   7      101.14       99.82      4.00 o
   6   4   7      616.12      616.90      9.10 o
   8   4   7      112.16      113.66      4.91 o
  10   4   7       10.47        7.23      2.48 o
  12   4   7        0.79       -1.38      2.89 o
  14   4   7       13.73       12.06      4.82 o
  16   4   7        0.85       -4.02      7.23 o
  18   4   7       35.70       28.59      4.91 o
 -29   5   7       48.57       63.76      6.35 o
 -27   5   7        0.08       -2.68      3.77 o
 -25   5   7       12.90       11.31      3.19 o
 -23   5   7        2.69        3.53      2.97 o
 -21   5   7       60.13       42.70      3.67 o
 -19   5   7       45.07       46.78      3.27 o
 -17   5   7       29.97       27.43      3.20 o
 -15   5   7       85.74       87.37      4.87 o
 -13   5   7      117.96      133.89      5.41 o
 -11   5   7        0.10       -0.96      2.09 o
  -9   5   7       75.16       94.58      3.02 o
  -7   5   7      982.64      980.81     12.19 o
  -5   5   7      304.18      315.33      6.31 o
  -3   5   7       24.43       15.46      2.61 o
  -1   5   7        1.84       -0.40      1.92 o
   1   5   7        0.21        2.24      2.05 o
   3   5   7        9.98        7.88      2.21 o
   5   5   7        8.18       12.15      2.53 o
   7   5   7      159.30      167.71      5.83 o
   9   5   7      176.06      164.83      9.86 o
  11   5   7       17.13        9.37      3.19 o
  13   5   7       15.48        8.57      3.77 o
  15   5   7       57.28       70.33      6.35 o
 -24   6   7       21.82       25.95      5.55 o
 -22   6   7       47.31       51.42      4.60 o
 -20   6   7        5.02       13.11      3.19 o
 -18   6   7       57.83       73.36      4.87 o
 -16   6   7        5.29        9.24      3.48 o
 -14   6   7       56.47       46.81      9.04 o
 -12   6   7        9.40        6.97      3.77 o
 -10   6   7        0.29       -1.72      3.62 o
  -8   6   7        8.36       11.12      3.77 o
  -6   6   7        2.36       -2.48      2.48 o
  -4   6   7       20.94       31.41      3.67 o
  -2   6   7       40.03       37.74      4.63 o
   0   6   7        0.76        3.55      2.53 o
   2   6   7        0.14        0.00      2.41 o
   4   6   7        7.38        9.04      2.66 o
   6   6   7       39.88       41.88      4.06 o
   8   6   7       39.01       45.47      4.24 o
  10   6   7        1.72        1.11      3.19 o
  12   6   7        1.88        4.34      4.01 o
 -19   7   7        6.53       -1.21      6.03 o
 -17   7   7       67.19       66.66      6.82 o
 -15   7   7       10.38       15.67      5.11 o
 -13   7   7        6.52        5.04      4.63 o
 -11   7   7        4.54        9.64      4.26 o
  -9   7   7        5.02        3.62      4.26 o
  -7   7   7       26.49       42.75      5.97 o
  -5   7   7        1.19       -6.03      6.03 o
  -3   7   7       75.36       71.98      6.82 o
  -1   7   7       45.12       58.99      8.44 o
   1   7   7       25.20       29.46      5.49 o
   3   7   7       11.51       17.92      3.67 o
   5   7   7        3.79        7.27      3.34 o
 -36   0   8       31.81       45.40      4.91 o
 -34   0   8       61.46       77.60      5.49 o
 -32   0   8       17.27       17.45      4.22 o
 -30   0   8       15.93       12.80      2.89 o
 -28   0   8       78.03      102.42      5.49 o
 -26   0   8        0.13       -1.21      3.62 o
 -24   0   8       76.72       94.29      6.03 o
 -22   0   8      192.74      230.43      6.44 o
 -20   0   8      120.67      132.18      3.14 o
 -18   0   8      129.97      130.46      3.14 o
 -16   0   8     2777.18     2675.10     24.18 o
 -14   0   8      492.40      454.71      5.47 o
 -12   0   8     6692.49     6343.57     53.21 o
 -10   0   8      442.21      412.42      5.68 o
  -8   0   8     5650.81     5522.65     54.64 o
  -6   0   8     5174.18     4754.95     47.09 o
  -4   0   8      719.61      754.38     12.07 o
  -2   0   8     1235.68     1472.34     20.06 o
   0   0   8     1342.30     1326.35     29.60 o
   2   0   8        1.03        0.00      3.62 o
   4   0   8      854.12      871.45     21.12 o
   6   0   8      383.30      501.09      9.27 o
   8   0   8      618.49      600.74     16.89 o
  10   0   8        3.46       16.88      4.82 o
  12   0   8       52.00       44.61      6.03 o
  14   0   8      113.85      135.03      9.65 o
  16   0   8       22.78       20.49      2.89 o
  18   0   8       70.88       79.20      4.91 o
  20   0   8        8.17        1.21      3.62 o
 -35   1   8       16.09       14.30      3.34 o
 -33   1   8       14.63       13.56      3.83 o
 -31   1   8      220.65      220.39      5.82 o
 -29   1   8       20.55       12.80      2.12 o
 -27   1   8       57.70       46.88      2.66 o
 -25   1   8      243.62      282.55      5.42 o
 -23   1   8      128.67      113.47      2.41 o
 -21   1   8       27.05       27.26      1.35 o
 -19   1   8      276.81      286.91      3.31 o
 -17   1   8     2022.33     2026.70     13.43 o
 -15   1   8     6072.93     6040.86     36.32 o
 -13   1   8     7711.10     7789.11     53.24 o
 -11   1   8     1112.62     1220.59      8.96 o
  -9   1   8     1445.27     1514.07     14.14 o
  -7   1   8      273.16      273.93      3.88 o
  -5   1   8     2762.93     3035.22     24.16 o
  -3   1   8       37.46       55.93      1.62 o
  -1   1   8     4878.98     5436.18     46.58 o
   1   1   8     1287.26     1479.03     14.44 o
   3   1   8      239.18      250.32      4.16 o
   5   1   8      119.57      133.09      4.06 o
   7   1   8      475.61      439.53      7.27 o
   9   1   8     2480.52     2477.21     35.00 o
  11   1   8      646.38      527.62      8.45 o
  13   1   8      124.70      112.86      5.00 o
  15   1   8        8.36        7.58      2.89 o
  17   1   8       30.00       31.78      4.01 o
  19   1   8       10.24        7.05      2.35 o
  21   1   8        0.57        3.26      2.61 o
 -34   2   8        0.00       -2.84      4.44 o
 -32   2   8       99.57       87.87      4.77 o
 -30   2   8      154.54      176.83      8.43 o
 -28   2   8       87.30       88.24      3.88 o
 -26   2   8       10.62        0.40      1.92 o
 -24   2   8       44.71       31.66      2.93 o
 -22   2   8       16.66       16.83      1.60 o
 -20   2   8        1.86        1.26      0.96 o
 -18   2   8     1390.60     1459.48     10.37 o
 -16   2   8     2461.29     2360.15     15.43 o
 -14   2   8     1153.82     1208.57      8.68 o
 -12   2   8      320.89      351.42      4.55 o
 -10   2   8      161.27      155.71      2.10 o
  -8   2   8     1091.23     1100.89      9.10 o
  -6   2   8      587.32      686.33      6.99 o
  -4   2   8     2018.64     2176.96     17.93 o
  -2   2   8     4953.54     5261.01     40.26 o
   0   2   8      655.47      597.76      6.08 o
   2   2   8      155.26      204.25      3.30 o
   4   2   8      379.65      395.68      4.79 o
   6   2   8       42.38       47.46      1.94 o
   8   2   8     1972.46     1876.73     21.47 o
  10   2   8      112.54      106.57      5.11 o
  12   2   8       31.42       24.37      3.10 o
  14   2   8       23.80       27.07      4.82 o
  16   2   8        1.93        4.13      4.82 o
  18   2   8        1.93       -0.45      4.22 o
  20   2   8       20.78       28.84      4.19 o
 -33   3   8       88.60      105.64      6.66 o
 -31   3   8       32.00       29.05      4.91 o
 -29   3   8        0.50        0.30      3.10 o
 -27   3   8       28.02       20.46      2.97 o
 -25   3   8       27.40       24.97      3.03 o
 -23   3   8      157.72      189.34      4.60 o
 -21   3   8      248.71      248.71      4.73 o
 -19   3   8       18.81       19.83      1.49 o
 -17   3   8      606.57      635.05      5.66 o
 -15   3   8        1.73        4.98      1.16 o
 -13   3   8      170.02      153.53      3.18 o
 -11   3   8       16.78       17.16      1.17 o
  -9   3   8      998.24     1055.76      9.16 o
  -7   3   8     1114.88      989.36      9.72 o
  -5   3   8     1659.63     1706.79     13.44 o
  -3   3   8        0.08       -0.72      0.72 o
  -1   3   8       58.64       50.20      2.01 o
   1   3   8      207.91      211.65      4.28 o
   3   3   8        3.38        3.13      1.57 o
   5   3   8     1700.85     1711.93     17.41 o
   7   3   8        3.01        1.21      1.85 o
   9   3   8      201.97      202.96      6.73 o
  11   3   8      405.85      381.57     12.66 o
  13   3   8        0.06       -0.69      2.89 o
  15   3   8      117.06      128.80      6.20 o
  17   3   8       16.95       22.66      4.82 o
  19   3   8       11.48       12.06      4.01 o
 -32   4   8       28.01       43.16      7.84 o
 -30   4   8        0.00       -1.74      3.77 o
 -28   4   8        0.64        2.28      3.77 o
 -26   4   8       42.15       36.90      3.67 o
 -24   4   8       19.51       27.46      3.19 o
 -22   4   8       21.26       22.87      3.19 o
 -20   4   8      207.18      205.26      5.10 o
 -18   4   8       43.41       47.57      2.82 o
 -16   4   8      199.01      206.18      3.72 o
 -14   4   8      100.00       96.18      2.44 o
 -12   4   8      601.01      614.96      5.78 o
 -10   4   8      170.08      175.39      2.96 o
  -8   4   8     1079.48     1028.82     10.15 o
  -6   4   8        1.70        1.21      1.44 o
  -4   4   8       12.51       17.14      1.78 o
  -2   4   8        1.94        3.01      1.32 o
   0   4   8      371.63      353.98      5.17 o
   2   4   8      128.03      113.27      3.88 o
   4   4   8      161.32      160.77      4.60 o
   6   4   8      452.90      438.37     12.08 o
   8   4   8       71.05       74.66      4.28 o
  10   4   8       60.56       50.89      3.67 o
  12   4   8       54.22       50.41     14.47 o
  14   4   8       38.86       36.97      4.91 o
  16   4   8        9.24        4.34      4.01 o
 -29   5   8        0.00       -3.77      3.77 o
 -27   5   8        4.27       -1.61      3.77 o
 -25   5   8        6.86        8.53      3.39 o
 -23   5   8        1.39        1.61      2.78 o
 -21   5   8        1.98        1.42      2.26 o
 -19   5   8      189.37      200.31      5.51 o
 -17   5   8        8.82        3.06      2.21 o
 -15   5   8       43.66       55.04      3.27 o
 -13   5   8       91.71       93.30      3.88 o
 -11   5   8       62.12       62.36      3.27 o
  -9   5   8       74.48       68.63      3.27 o
  -7   5   8        8.88       15.42      3.03 o
  -5   5   8      506.23      510.28      8.12 o
  -3   5   8      273.56      279.79      5.86 o
  -1   5   8       44.00       39.74      2.92 o
   1   5   8      635.13      580.46     11.41 o
   3   5   8        3.07        5.56      2.44 o
   5   5   8        0.12       -1.03      2.09 o
   7   5   8        0.17        0.51      2.61 o
   9   5   8        8.68       16.86      3.34 o
  11   5   8       26.30       24.11      4.63 o
  13   5   8        1.11        3.13      4.01 o
 -26   6   8       13.88       17.48      5.11 o
 -24   6   8        1.28        2.41      4.26 o
 -22   6   8        0.02        3.01      4.26 o
 -20   6   8       43.47       41.85      4.37 o
 -18   6   8      183.08      194.06      9.08 o
 -16   6   8       19.79       21.11      4.26 o
 -14   6   8      162.74      155.14      8.07 o
 -12   6   8       23.87       18.23      4.26 o
 -10   6   8        1.69        4.02      3.77 o
  -8   6   8      237.60      209.79      7.10 o
  -6   6   8        9.23        8.18      2.97 o
  -4   6   8        0.28        0.90      2.41 o
  -2   6   8       99.20      101.09      4.65 o
   0   6   8       19.90       16.53      2.53 o
   2   6   8        4.29        0.66      2.29 o
   4   6   8       21.42       16.84      2.92 o
   6   6   8        4.06       -0.09      3.19 o
   8   6   8       72.03       98.05      8.62 o
  10   6   8        0.02       -1.04      4.58 o
 -19   7   8       35.92       38.18      8.44 o
 -17   7   8       29.01       18.69      5.11 o
 -15   7   8        4.04       -2.41      6.63 o
 -13   7   8       40.85       54.01      6.35 o
 -11   7   8        1.70        0.00      4.82 o
  -9   7   8       31.10       29.13      5.11 o
  -7   7   8        4.91        7.23      4.26 o
  -5   7   8        1.95        0.60      4.26 o
  -3   7   8       37.12       44.99     10.85 o
  -1   7   8        5.63        6.27      4.82 o
   1   7   8        6.31       -0.09      2.97 o
   3   7   8        0.04        0.00      3.13 o
   5   7   8        0.00        0.46      3.80 o
 -35   1   9        0.05       -1.65      2.53 o
 -33   1   9        3.92        8.04      2.66 o
 -31   1   9      185.59      178.39      5.21 o
 -29   1   9      359.97      365.34      8.53 o
 -27   1   9       15.80       18.61      2.05 o
 -25   1   9       17.34       19.31      1.60 o
 -23   1   9      266.37      265.81      3.47 o
 -21   1   9       61.42       62.33      1.79 o
 -19   1   9      216.69      189.49      2.71 o
 -17   1   9    15605.77    15400.87     90.24 o
 -15   1   9    10342.22    10649.85     62.81 o
 -13   1   9     2983.90     3197.33     21.42 o
 -11   1   9     1398.21     1487.88     10.87 o
  -9   1   9      785.01      775.75      6.91 o
  -7   1   9       32.87       30.59      1.81 o
  -5   1   9      989.69      910.15      8.78 o
  -3   1   9      889.48      854.33      8.20 o
  -1   1   9     4080.70     4299.54     42.91 o
   1   1   9       31.67       21.14      1.54 o
   3   1   9       39.51       24.32      1.81 o
   5   1   9      735.69      677.06      9.88 o
   7   1   9     1946.23     1858.75     27.75 o
   9   1   9     2186.77     2071.88     30.71 o
  11   1   9       37.06       42.75      2.76 o
  13   1   9       80.08       63.37      5.43 o
  15   1   9        0.01       -1.61      2.41 o
  17   1   9       10.37       18.98      3.10 o
  19   1   9        6.41       10.54      2.61 o
 -36   2   9        6.95        5.79      4.22 o
 -34   2   9       26.17       20.34      4.63 o
 -32   2   9      315.30      348.40      8.20 o
 -30   2   9       48.90       56.83      3.37 o
 -28   2   9      264.42      253.42      7.19 o
 -26   2   9        3.05        1.61      1.78 o
 -24   2   9      111.43      120.56      3.14 o
 -22   2   9       54.40       56.70      1.79 o
 -20   2   9      401.57      418.57      4.38 o
 -18   2   9     1065.71     1169.84      8.76 o
 -16   2   9        0.16        0.60      0.95 o
 -14   2   9     2046.40     2149.86     15.26 o
 -12   2   9      517.22      498.35      4.38 o
 -10   2   9     3252.69     3287.19     22.28 o
  -8   2   9     1339.34     1294.93     11.42 o
  -6   2   9       70.83       51.53      2.74 o
  -4   2   9      321.75      336.86      4.46 o
  -2   2   9       79.14       84.28      1.96 o
   0   2   9        2.06        1.76      2.10 o
   2   2   9       16.17       15.50      1.22 o
   4   2   9       32.72       40.19      1.56 o
   6   2   9      963.59     1020.17     11.25 o
   8   2   9      385.26      378.45      6.79 o
  10   2   9       26.78       21.12      3.10 o
  12   2   9       70.54       59.91      4.01 o
  14   2   9       90.31       86.01      4.91 o
  16   2   9        3.60        2.58      2.89 o
  18   2   9        5.54        1.96      3.10 o
 -33   3   9        8.06        9.89      4.01 o
 -31   3   9       73.84       74.27      5.49 o
 -29   3   9       11.80        5.49      3.77 o
 -27   3   9       33.25       26.54      4.01 o
 -25   3   9      254.14      243.94      6.64 o
 -23   3   9       41.60       35.34      2.34 o
 -21   3   9      233.16      273.53      3.87 o
 -19   3   9       60.61       64.45      2.46 o
 -17   3   9       28.46       42.61      2.34 o
 -15   3   9       24.85       21.42      1.53 o
 -13   3   9        0.20        0.24      0.95 o
 -11   3   9      225.40      225.54      3.08 o
  -9   3   9      140.65      131.74      2.80 o
  -7   3   9       52.01       58.62      2.07 o
  -5   3   9     1726.38     1776.48     15.18 o
  -3   3   9      634.16      598.93      6.82 o
  -1   3   9        0.72        0.86      1.14 o
   1   3   9      173.34      161.61      4.01 o
   3   3   9      217.18      212.83      5.74 o
   5   3   9      437.33      413.07      6.52 o
   7   3   9      326.08      318.01      6.68 o
   9   3   9        2.51        1.61      2.41 o
  11   3   9        0.00       -2.41      2.41 o
  13   3   9       32.83       26.10      4.22 o
  15   3   9       40.87       36.81      4.19 o
  17   3   9       17.92       28.54      4.90 o
 -32   4   9       17.66       18.94      6.63 o
 -30   4   9        2.22       -1.34      3.77 o
 -28   4   9        2.88       -1.21      6.03 o
 -26   4   9      132.21      146.16      5.48 o
 -24   4   9       14.65        6.27      2.48 o
 -22   4   9        3.86        8.98      2.29 o
 -20   4   9       29.38       31.93      2.66 o
 -18   4   9        8.64        7.12      1.60 o
 -16   4   9      108.55      112.52      2.70 o
 -14   4   9        2.43        6.85      1.28 o
 -12   4   9       70.93       68.65      2.29 o
 -10   4   9     1115.47     1052.92      9.17 o
  -8   4   9      460.38      431.53      5.37 o
  -6   4   9        0.25        4.54      1.90 o
  -4   4   9      110.45      121.11      3.26 o
  -2   4   9      270.87      283.05      4.61 o
   0   4   9       24.73       20.28      1.94 o
   2   4   9        1.68       -1.93      1.93 o
   4   4   9      145.42      149.30      4.37 o
   6   4   9      190.89      192.37      5.62 o
   8   4   9        6.98       15.32      2.97 o
  10   4   9       25.49       16.91      3.23 o
  12   4   9        0.00       -0.15      3.10 o
  14   4   9      234.16      276.90      9.81 o
 -29   5   9        5.61        1.21      6.03 o
 -27   5   9       20.07       20.92      4.36 o
 -25   5   9       33.30       23.20      3.48 o
 -23   5   9        9.36       15.02      3.19 o
 -21   5   9       42.71       35.92      3.14 o
 -19   5   9       32.24       30.40      3.48 o
 -17   5   9        0.74       -2.09      2.09 o
 -15   5   9       17.73       13.18      2.78 o
 -13   5   9        0.54        0.95      2.05 o
 -11   5   9       13.33       11.54      2.01 o
  -9   5   9        7.83        7.49      2.05 o
  -7   5   9       82.81       71.71      3.27 o
  -5   5   9        2.73        0.88      1.92 o
  -3   5   9        0.19        1.53      1.92 o
  -1   5   9       13.99       11.85      2.66 o
   1   5   9      221.57      221.61      8.25 o
   3   5   9       15.10        5.25      3.01 o
   5   5   9       10.24        9.29      2.61 o
   7   5   9        1.96        0.46      2.61 o
   9   5   9        0.09       -2.61      2.61 o
  11   5   9        9.02       10.85      4.01 o
  13   5   9        2.15       -4.29      4.82 o
 -26   6   9        0.18       -0.60      4.26 o
 -24   6   9        0.92        7.23      4.26 o
 -22   6   9       10.73        8.97      3.77 o
 -20   6   9       63.57       76.46      5.30 o
 -18   6   9       56.55       63.16      5.22 o
 -16   6   9        3.06       10.25      4.26 o
 -14   6   9        2.46       11.45      4.26 o
 -12   6   9       57.71       68.74      5.97 o
 -10   6   9       82.10       67.51      4.60 o
  -8   6   9        1.70        5.68      6.05 o
  -6   6   9      180.58      175.37      5.38 o
  -4   6   9       47.32       46.63      3.43 o
  -2   6   9       51.40       51.55      3.43 o
   0   6   9        0.02       -2.05      2.05 o
   2   6   9       26.90       39.91      3.27 o
   4   6   9       12.17        8.72      3.19 o
   6   6   9       14.88        9.30      4.47 o
   8   6   9       10.16        5.18      3.67 o
 -19   7   9       21.76        9.64      5.11 o
 -17   7   9       13.32       11.07      4.63 o
 -15   7   9        0.08        1.81      4.26 o
 -13   7   9       21.99       17.48      5.11 o
 -11   7   9        1.25        0.66      4.63 o
  -9   7   9        4.89        0.22      4.63 o
  -7   7   9       40.86       39.64      5.97 o
  -5   7   9        8.35        8.44      6.63 o
  -3   7   9        0.16       -0.67      4.82 o
  -1   7   9       22.08       26.04      4.06 o
   1   7   9        4.15        2.48      2.82 o
   3   7   9        0.07       -0.09      3.19 o
 -36   0  10      165.14      143.18      9.65 o
 -34   0  10        9.85        9.38      3.77 o
 -32   0  10        0.15       -2.89      2.89 o
 -30   0  10      283.44      256.84      8.40 o
 -28   0  10       17.91       14.44      2.89 o
 -26   0  10      351.12      375.91     14.01 o
 -24   0  10     1590.71     1623.09     16.97 o
 -22   0  10     1772.25     1704.17     16.98 o
 -20   0  10     2295.65     2409.37     22.45 o
 -18   0  10     2589.96     2688.52     24.45 o
 -16   0  10    11882.29    12631.07    105.08 o
 -14   0  10       17.12        1.96      2.66 o
 -12   0  10     1671.32     1717.62     18.55 o
 -10   0  10      611.18      554.46      9.79 o
  -8   0  10      962.05      933.92     11.85 o
  -6   0  10     1207.06     1114.46     13.70 o
  -4   0  10     3118.35     3094.30     39.37 o
  -2   0  10    20135.36    21361.29    248.51 o
   0   0  10     1981.27     1983.36     26.83 o
   2   0  10     1699.94     1584.93     22.16 o
   4   0  10      413.57      362.84      8.40 o
   6   0  10     2635.34     2443.87     49.55 o
   8   0  10      884.40      754.06     21.72 o
  10   0  10      691.56      624.83     19.30 o
  12   0  10        1.13        6.03      4.82 o
  14   0  10        0.93        2.41      4.82 o
  16   0  10        1.39        2.24      3.01 o
  18   0  10      143.21      162.76      8.44 o
 -37   1  10       23.62       18.08      7.23 o
 -35   1  10       18.94       13.82      3.34 o
 -33   1  10       27.67       38.98      3.27 o
 -31   1  10        0.06       -2.12      2.12 o
 -29   1  10      123.26      105.83      3.88 o
 -27   1  10      174.79      184.19      4.60 o
 -25   1  10       10.96        3.68      1.10 o
 -23   1  10       72.18       64.27      1.88 o
 -21   1  10       26.19       21.99      1.33 o
 -19   1  10      618.65      583.45      5.20 o
 -17   1  10     2157.19     2057.69     13.74 o
 -15   1  10     2203.49     2301.55     16.03 o
 -13   1  10        4.46        3.99      1.40 o
 -11   1  10      502.82      518.42      4.14 o
  -9   1  10       53.40       51.63      1.82 o
  -7   1  10      436.18      406.53      4.95 o
  -5   1  10     4103.28     4363.27     34.37 o
  -3   1  10      227.19      233.55      3.78 o
  -1   1  10       13.76        9.57      1.39 o
   1   1  10      197.79      186.47      3.74 o
   3   1  10        3.37        3.50      1.42 o
   5   1  10      630.25      593.53     10.45 o
   7   1  10        0.01       -2.76      6.63 o
   9   1  10      338.20      311.03     13.87 o
  11   1  10      108.26       93.85      3.62 o
  13   1  10        0.01        1.61      2.41 o
  15   1  10       17.08       26.04      4.22 o
  17   1  10        1.02       -0.30      3.62 o
 -36   2  10        7.54        1.45     10.85 o
 -34   2  10       47.17       54.72      5.49 o
 -32   2  10       18.03       20.98      4.82 o
 -30   2  10       19.32        4.67      2.61 o
 -28   2  10        2.90        1.81      2.48 o
 -26   2  10      274.95      301.36      5.03 o
 -24   2  10      779.19      736.73      6.61 o
 -22   2  10       39.55       51.21      1.79 o
 -20   2  10      102.03      130.67      2.44 o
 -18   2  10       34.79       19.59      1.33 o
 -16   2  10     2787.02     2549.57     17.93 o
 -14   2  10      330.13      376.83      5.46 o
 -12   2  10      149.21      156.98      2.58 o
 -10   2  10      131.43      136.60      2.19 o
  -8   2  10     3567.62     3499.69     27.83 o
  -6   2  10      146.51      149.93      2.96 o
  -4   2  10      998.09     1022.62      9.84 o
  -2   2  10      603.78      547.22      4.88 o
   0   2  10       53.32       46.75      1.56 o
   2   2  10        0.16       13.58     10.30 o
   4   2  10      633.42      631.59      7.79 o
   6   2  10       58.08       73.42      3.44 o
   8   2  10      232.56      204.02      6.20 o
  10   2  10      149.77      150.84      6.63 o
  12   2  10        7.11        9.49      3.10 o
  14   2  10       20.30       25.55      3.23 o
  16   2  10       94.83      119.12      6.02 o
 -35   3  10       12.66       22.91      7.23 o
 -33   3  10       51.33       60.70      7.23 o
 -31   3  10        0.11        3.21      3.77 o
 -29   3  10        1.89        4.07      5.42 o
 -27   3  10      162.16      175.87      5.94 o
 -25   3  10      140.30      141.89      7.63 o
 -23   3  10        2.42        1.30      1.39 o
 -21   3  10       47.48       37.55      2.03 o
 -19   3  10      410.98      425.45      5.43 o
 -17   3  10      703.01      721.22     10.25 o
 -15   3  10      183.00      188.95      3.31 o
 -13   3  10      948.69      989.96      9.16 o
 -11   3  10       24.54       21.81      1.48 o
  -9   3  10      335.31      325.01      4.46 o
  -7   3  10      832.99      773.88      7.74 o
  -5   3  10      454.75      417.28      5.94 o
  -3   3  10      734.81      703.20      8.49 o
  -1   3  10       78.76      101.37      3.03 o
   1   3  10     1397.40     1274.89     16.38 o
   3   3  10      496.00      458.70      7.60 o
   5   3  10      323.07      267.25      6.93 o
   7   3  10      158.97      146.73      4.77 o
   9   3  10       19.15       23.26      3.10 o
  11   3  10       61.39       81.62      4.91 o
  13   3  10       45.81       42.18      4.22 o
  15   3  10       36.03       41.54      9.04 o
 -32   4  10        0.34       -2.41      6.03 o
 -30   4  10       15.77       10.13      4.01 o
 -28   4  10        4.95       12.06      3.77 o
 -26   4  10       32.74       34.36      3.67 o
 -24   4  10       20.68       14.08      2.97 o
 -22   4  10        8.52        5.77      2.05 o
 -20   4  10        6.00        5.40      1.53 o
 -18   4  10       85.09       81.68      2.51 o
 -16   4  10       27.97       26.62      1.97 o
 -14   4  10     1331.00     1320.45     11.07 o
 -12   4  10      582.27      574.94      6.15 o
 -10   4  10        7.56       12.99      2.43 o
  -8   4  10       27.06       30.67      1.85 o
  -6   4  10      209.55      212.72      3.98 o
  -4   4  10        0.00       -0.63      1.76 o
  -2   4  10     1138.88     1110.60     12.52 o
   0   4  10     1230.12     1118.33     11.48 o
   2   4  10      296.40      263.64      4.67 o
   4   4  10        2.76        2.74      2.35 o
   6   4  10        0.18        1.21      2.26 o
   8   4  10       27.88       32.55      3.34 o
  10   4  10       43.58       45.03      4.91 o
  12   4  10        1.33       -0.13      4.22 o
  14   4  10       13.04       23.31     10.25 o
 -29   5  10        0.41       -2.41      6.03 o
 -27   5  10       21.04       38.36      5.49 o
 -25   5  10        0.44       -1.81      3.41 o
 -23   5  10       25.57       20.80      5.43 o
 -21   5  10       23.21       21.00      3.48 o
 -19   5  10       35.39       37.92      3.82 o
 -17   5  10       20.30       14.50      3.99 o
 -15   5  10       68.83       57.53      3.27 o
 -13   5  10      740.02      694.29      8.10 o
 -11   5  10        1.04        4.60      1.60 o
  -9   5  10       16.98       30.98      2.98 o
  -7   5  10       53.51       52.26      2.78 o
  -5   5  10        2.65        0.00      1.81 o
  -3   5  10       14.04       17.18      2.66 o
  -1   5  10      192.90      169.38      6.09 o
   1   5  10      373.69      333.14      6.84 o
   3   5  10        1.77        2.69      2.21 o
   5   5  10        6.58        1.41      2.61 o
   7   5  10        6.22        5.26      3.31 o
   9   5  10       56.60       75.23      6.02 o
  11   5  10        3.24        3.13      4.01 o
 -26   6  10        1.20        1.81      4.26 o
 -24   6  10       11.13        9.64      4.26 o
 -22   6  10        3.49        9.64      3.98 o
 -20   6  10      127.67      150.06      6.47 o
 -18   6  10       36.67       32.87      5.43 o
 -16   6  10        5.86       17.32      4.82 o
 -14   6  10       43.81       46.80      9.04 o
 -12   6  10       10.66        7.06      2.97 o
 -10   6  10       11.58        9.04      2.97 o
  -8   6  10      101.14       83.58      4.77 o
  -6   6  10        0.64        2.35      2.53 o
  -4   6  10       15.19       14.20      2.92 o
  -2   6  10       30.54       34.88      3.27 o
   0   6  10       17.43       11.25      2.66 o
   2   6  10        6.82        4.96      3.48 o
   4   6  10        2.38        0.56      3.54 o
   6   6  10       21.93       36.97      4.24 o
   8   6  10       46.68       68.72      9.64 o
 -19   7  10       39.82       40.30      6.63 o
 -17   7  10        5.82       10.85      4.63 o
 -15   7  10       16.37       14.25      4.63 o
 -13   7  10        0.42       -1.21      6.03 o
 -11   7  10        5.06        2.41      4.26 o
  -9   7  10       28.32       21.10      5.11 o
  -7   7  10        4.87        6.63      4.26 o
  -5   7  10       18.67        8.00      4.82 o
  -3   7  10        0.33        3.45      3.34 o
  -1   7  10       27.05       29.49      4.06 o
   1   7  10       14.28       11.40      3.27 o
 -37   1  11       22.27       22.53      5.11 o
 -35   1  11       23.34       21.73      5.11 o
 -33   1  11      125.69      145.61      5.68 o
 -31   1  11       25.70       20.15      3.19 o
 -29   1  11      112.74      102.89      3.98 o
 -27   1  11      181.67      177.46      3.64 o
 -25   1  11       37.84       33.70      1.71 o
 -23   1  11       55.37       46.27      1.72 o
 -21   1  11       92.62       91.25      2.09 o
 -19   1  11       10.62       14.00      1.51 o
 -17   1  11     6320.47     6194.55     40.19 o
 -15   1  11      997.48     1037.04      9.24 o
 -13   1  11       65.33       80.56      1.90 o
 -11   1  11     7146.64     7127.24     49.70 o
  -9   1  11       67.87       79.74      2.56 o
  -7   1  11       34.13       30.38      2.44 o
  -5   1  11     3509.09     3641.71     29.24 o
  -3   1  11       84.67       76.99      2.44 o
  -1   1  11      637.00      610.77      7.98 o
   1   1  11     1227.02     1220.29     13.10 o
   3   1  11      542.09      527.20      7.45 o
   5   1  11      360.27      316.47     18.09 o
   7   1  11       15.71       16.39      4.22 o
   9   1  11       11.21        8.27      3.01 o
  11   1  11      172.99      162.77     10.85 o
  13   1  11        3.16        3.62      2.16 o
  15   1  11        5.20        8.14      3.62 o
  17   1  11       83.54      104.78      6.63 o
 -36   2  11        0.15       -3.62      6.03 o
 -34   2  11       18.93       10.85      7.23 o
 -32   2  11       45.76       44.06      4.06 o
 -30   2  11        1.30       -2.48      2.48 o
 -28   2  11       72.00       74.71      3.49 o
 -26   2  11      132.66      131.55      3.63 o
 -24   2  11       31.66       38.84      2.08 o
 -22   2  11     1701.57     1654.15     30.69 o
 -20   2  11      988.28      918.28      8.02 o
 -18   2  11      517.86      580.94      5.78 o
 -16   2  11       84.39      114.75      3.25 o
 -14   2  11      189.72      172.88      2.81 o
 -12   2  11      381.33      417.57      4.37 o
 -10   2  11      123.47      115.98      2.04 o
  -8   2  11        6.82       10.57      1.14 o
  -6   2  11     1347.77     1341.00     12.13 o
  -4   2  11     1722.65     1715.80     14.94 o
  -2   2  11       38.04       44.40      2.16 o
   0   2  11      222.77      210.80      4.35 o
   2   2  11      855.91      893.13     10.01 o
   4   2  11      728.59      652.41     11.14 o
   6   2  11        2.28       -1.48      1.85 o
   8   2  11        6.79        9.83      4.82 o
  10   2  11        2.23        6.03      2.16 o
  12   2  11       33.84       43.78      4.01 o
  14   2  11       28.93       31.34      4.01 o
  16   2  11        1.60       -1.36      3.10 o
 -35   3  11        2.70       -1.21      6.03 o
 -33   3  11       17.95       24.11      7.23 o
 -31   3  11       33.69       30.86      4.63 o
 -29   3  11       47.79       52.56      4.63 o
 -27   3  11      118.66      115.85      4.18 o
 -25   3  11       94.45       88.81      3.18 o
 -23   3  11        9.87        3.88      1.78 o
 -21   3  11        8.84       10.29      1.67 o
 -19   3  11      159.93      168.65      3.48 o
 -17   3  11        1.56        0.69      1.50 o
 -15   3  11       47.80       51.02      2.10 o
 -13   3  11       20.12       15.07      1.48 o
 -11   3  11      426.88      444.33      5.19 o
  -9   3  11      356.76      349.32      5.99 o
  -7   3  11      103.50       79.20      2.23 o
  -5   3  11      712.03      655.68      8.18 o
  -3   3  11        4.86        5.94      2.78 o
  -1   3  11       17.19       21.69      2.44 o
   1   3  11      116.95      109.88      3.62 o
   3   3  11        3.84        3.83      1.91 o
   5   3  11      112.62      102.54      4.17 o
   7   3  11        0.46        4.42      4.82 o
   9   3  11        0.13       -1.21      2.89 o
  11   3  11        2.42        7.23      3.10 o
  13   3  11       67.81       81.12      5.79 o
  15   3  11       39.48       53.92      5.11 o
 -32   4  11        0.02       -2.41      6.03 o
 -30   4  11       47.71       43.40      7.23 o
 -28   4  11      618.41      617.68     15.28 o
 -26   4  11       30.16       31.17      4.63 o
 -24   4  11        5.67        4.54      2.21 o
 -22   4  11       67.76       73.32      3.62 o
 -20   4  11      111.94      111.38      3.50 o
 -18   4  11       51.46       39.64      2.17 o
 -16   4  11      304.27      331.36      5.07 o
 -14   4  11      309.44      307.86      4.59 o
 -12   4  11      114.59       98.31      2.75 o
 -10   4  11      550.03      502.29      6.10 o
  -8   4  11      928.43      885.06      9.64 o
  -6   4  11     1063.86     1066.29     11.12 o
  -4   4  11        8.88        5.86      1.50 o
  -2   4  11      838.70      830.44      9.08 o
   0   4  11      555.67      602.99      7.40 o
   2   4  11      112.26      105.47      3.07 o
   4   4  11        5.46        9.49      2.61 o
   6   4  11       14.54       20.07      3.08 o
   8   4  11        4.20        1.96      4.22 o
  10   4  11       11.67        8.44      4.01 o
  12   4  11      288.72      336.72     10.70 o
 -31   5  11        0.11       -4.82      6.03 o
 -29   5  11        9.03        6.75      8.44 o
 -27   5  11       89.21       98.44      6.82 o
 -25   5  11        0.63       -1.21      3.41 o
 -23   5  11        0.56        0.00      2.84 o
 -21   5  11       45.55       46.35      4.18 o
 -19   5  11        7.59        4.82      2.78 o
 -17   5  11       25.86       42.70      3.27 o
 -15   5  11      119.07      111.02      3.99 o
 -13   5  11        0.05        0.05      1.89 o
 -11   5  11       13.11        8.53      1.85 o
  -9   5  11        0.20       -1.46      1.69 o
  -7   5  11       61.55       64.07      2.98 o
  -5   5  11        1.41       -0.13      1.78 o
  -3   5  11        7.59       15.23      2.53 o
  -1   5  11       12.92       16.96      2.66 o
   1   5  11      142.88      124.32      6.44 o
   3   5  11       12.32        4.49      2.61 o
   5   5  11        0.40       -2.61      2.61 o
   7   5  11       30.25       37.25      4.06 o
   9   5  11        0.02       -0.48      4.01 o
 -26   6  11        0.85        4.22      4.26 o
 -24   6  11        1.81       -4.82      4.82 o
 -22   6  11        6.64       10.45      3.48 o
 -20   6  11        0.43       -0.54      4.82 o
 -18   6  11        5.34        3.21      3.77 o
 -16   6  11        0.17        2.28      4.22 o
 -14   6  11       39.69       61.36      5.97 o
 -12   6  11       50.51       38.42      3.90 o
 -10   6  11       17.69       22.77      3.67 o
  -8   6  11       16.62       12.01      2.95 o
  -6   6  11      151.10      174.65      9.05 o
  -4   6  11       26.19       22.09      4.52 o
  -2   6  11       19.85       19.75      3.14 o
   0   6  11        9.53        5.65      2.53 o
   2   6  11        3.60        4.54      3.19 o
   4   6  11        0.14       -2.32      3.19 o
   6   6  11        0.43        4.99      3.51 o
 -19   7  11        0.33        3.62      5.11 o
 -17   7  11        3.95        1.32      4.63 o
 -15   7  11       25.28       35.13      5.97 o
 -13   7  11       14.51       23.58      6.63 o
 -11   7  11      100.85      122.87      8.53 o
  -9   7  11       27.56       28.34      5.97 o
  -7   7  11       61.59       66.64      7.84 o
  -5   7  11       19.59       20.71      5.63 o
  -3   7  11        4.00        5.63      3.48 o
  -1   7  11        1.00       -1.42      2.82 o
 -38   0  12      177.51      170.00     13.26 o
 -36   0  12       25.05       18.08      7.23 o
 -34   0  12        7.18       -2.41      6.03 o
 -32   0  12       42.87       55.46      7.23 o
 -30   0  12      175.46      180.86     10.85 o
 -28   0  12       25.30       35.27      3.77 o
 -26   0  12       26.83       23.16      2.12 o
 -24   0  12     2045.62     2134.58     24.35 o
 -22   0  12      464.29      398.67      7.35 o
 -20   0  12     1614.88     1612.57     19.00 o
 -18   0  12      890.97     1018.05     17.50 o
 -16   0  12       44.04       47.81      2.48 o
 -14   0  12       24.10       20.55      2.29 o
 -12   0  12     1024.30     1076.18     29.14 o
 -10   0  12       18.85       22.69      2.09 o
  -8   0  12     2000.15     1983.68     23.93 o
  -6   0  12      107.69      114.90      5.88 o
  -4   0  12      833.12      798.35     13.65 o
  -2   0  12     2517.99     2521.88     34.16 o
   0   0  12      333.61      336.36      9.04 o
   2   0  12      509.28      480.36     10.13 o
   4   0  12       34.79       33.76      4.82 o
   6   0  12        8.13       14.47      4.82 o
   8   0  12       22.35       33.76      6.03 o
  10   0  12        5.40        3.62      4.82 o
  12   0  12        0.80       -1.21      4.82 o
 -37   1  12       61.28       64.82      6.35 o
 -35   1  12        7.47        9.10      4.63 o
 -33   1  12       47.67       53.56      5.49 o
 -31   1  12        0.80       -0.54      3.77 o
 -29   1  12        0.02       -2.27      2.27 o
 -27   1  12       15.63       10.73      1.46 o
 -25   1  12      581.90      600.21      7.49 o
 -23   1  12       48.42       42.87      2.02 o
 -21   1  12      107.23       79.07      2.43 o
 -19   1  12      300.20      318.29      4.38 o
 -17   1  12      517.20      467.90      5.37 o
 -15   1  12      712.18      633.58      6.32 o
 -13   1  12      322.05      326.95      4.81 o
 -11   1  12       10.77        5.92      0.70 o
  -9   1  12      511.45      536.22      6.67 o
  -7   1  12     2286.97     2271.44     19.57 o
  -5   1  12       73.55      106.06      2.78 o
  -3   1  12       15.47        4.34      1.16 o
  -1   1  12      177.90      158.31      4.87 o
   1   1  12     2414.37     2288.04     22.32 o
   3   1  12      110.35      117.65      6.96 o
   5   1  12       51.46       40.99      4.26 o
   7   1  12      110.05      101.67      6.35 o
   9   1  12        0.51        1.21      4.82 o
  11   1  12       35.74       38.58      7.23 o
  13   1  12       34.63       33.76      7.23 o
  15   1  12       82.91      101.04      6.02 o
 -36   2  12       13.18       18.08      8.44 o
 -34   2  12       38.06       30.14      7.23 o
 -32   2  12       19.06       16.88      4.26 o
 -30   2  12        2.48       -3.41      3.41 o
 -28   2  12       35.28       26.71      2.33 o
 -26   2  12        2.55        2.92      1.46 o
 -24   2  12       69.24       59.31      2.31 o
 -22   2  12       14.53       20.65      1.90 o
 -20   2  12      706.87      668.14      7.36 o
 -18   2  12      271.01      272.42      4.22 o
 -16   2  12      529.15      507.13      5.82 o
 -14   2  12      207.87      200.42      3.01 o
 -12   2  12     1277.26     1352.54      9.62 o
 -10   2  12      387.26      452.23      5.27 o
  -8   2  12     1122.94     1022.89      9.95 o
  -6   2  12      401.80      408.18      5.13 o
  -4   2  12        0.02        1.21      0.83 o
  -2   2  12      140.23      145.13      3.32 o
   0   2  12       13.90        8.49      1.81 o
   2   2  12     1597.49     1621.47     17.14 o
   4   2  12        0.29        4.42      2.16 o
   6   2  12        0.12       -0.40      4.22 o
   8   2  12       54.60       46.78      3.23 o
  10   2  12      134.94      129.88      5.27 o
  12   2  12       57.21       78.71      5.11 o
  14   2  12        1.20       -2.11      6.03 o
 -35   3  12        4.59       -4.82      6.03 o
 -33   3  12        2.45       -3.62      6.03 o
 -31   3  12       46.58       55.46      8.44 o
 -29   3  12       39.79       41.56      4.63 o
 -27   3  12        3.27        0.37      2.21 o
 -25   3  12        5.72        8.48      2.54 o
 -23   3  12       33.72       37.92      2.59 o
 -21   3  12      737.85      673.84      8.50 o
 -19   3  12     1094.17     1040.24     10.07 o
 -17   3  12      265.05      224.09      3.98 o
 -15   3  12       26.42       29.19      1.77 o
 -13   3  12        0.35       -0.20      1.04 o
 -11   3  12       68.34       57.24      2.71 o
  -9   3  12       11.15       11.54      1.64 o
  -7   3  12        2.46        8.65      2.50 o
  -5   3  12       93.84       90.21      3.03 o
  -3   3  12      728.93      707.92     10.86 o
  -1   3  12      438.65      402.04      7.40 o
   1   3  12      290.32      296.98      5.61 o
   3   3  12        6.32       -0.17      1.75 o
   5   3  12       15.68       16.32      2.97 o
   7   3  12       23.56       23.72      3.23 o
   9   3  12        0.06        2.93      2.89 o
  11   3  12       88.41      119.68      6.20 o
  13   3  12        5.14       14.31      5.42 o
 -34   4  12        0.00       -6.03      6.03 o
 -32   4  12        1.45       -6.03      6.03 o
 -30   4  12        1.89        2.41      6.03 o
 -28   4  12      123.20      142.87      7.67 o
 -26   4  12       11.92       13.91      3.19 o
 -24   4  12       35.59       32.42      3.01 o
 -22   4  12       25.55       19.85      2.16 o
 -20   4  12      169.42      185.32      3.98 o
 -18   4  12       57.91       56.96      2.53 o
 -16   4  12      758.14      734.07      7.59 o
 -14   4  12      973.48      983.32      9.02 o
 -12   4  12       22.96       30.35      1.92 o
 -10   4  12        1.18        0.80      1.68 o
  -8   4  12      415.91      396.66      7.22 o
  -6   4  12       85.71       67.00      4.15 o
  -4   4  12        7.05        6.55      1.98 o
  -2   4  12     1500.81     1418.40     14.85 o
   0   4  12      109.07       90.23      4.00 o
   2   4  12        3.00        4.82      2.48 o
   4   4  12        0.55        0.22      2.26 o
   6   4  12       94.88       90.67      4.77 o
   8   4  12       83.26       93.97      6.02 o
  10   4  12        8.78        5.79      4.01 o
 -31   5  12        2.08       -6.03      6.03 o
 -29   5  12       12.01        9.04      4.26 o
 -27   5  12        2.04        0.94      3.77 o
 -25   5  12        0.51       -2.41      4.82 o
 -23   5  12        0.00        0.40      2.78 o
 -21   5  12       29.23       29.66      3.67 o
 -19   5  12       84.49       82.24      3.52 o
 -17   5  12       20.27       26.52      2.56 o
 -15   5  12      380.03      391.12      5.93 o
 -13   5  12      134.88      112.41      3.48 o
 -11   5  12      106.18       97.81      3.26 o
  -9   5  12       10.47        5.17      1.91 o
  -7   5  12        2.86        2.54      1.69 o
  -5   5  12        1.37        2.08      1.83 o
  -3   5  12       11.53        5.07      1.83 o
  -1   5  12      120.10       96.62      4.09 o
   1   5  12        0.74       -0.60      2.09 o
   3   5  12       55.16       52.65      4.07 o
   5   5  12       16.21       22.26      3.34 o
   7   5  12        3.17        3.62      3.77 o
 -26   6  12       13.70       18.40      6.03 o
 -24   6  12        6.73       16.44      4.82 o
 -22   6  12      122.92      135.21      6.26 o
 -20   6  12        1.17       -3.41      3.41 o
 -18   6  12        0.41        1.21      3.77 o
 -16   6  12       25.58       18.12      4.26 o
 -14   6  12       54.37       74.07      4.77 o
 -12   6  12        6.40        6.03      2.78 o
 -10   6  12       27.37       28.27      4.11 o
  -8   6  12        5.94       10.35      3.48 o
  -6   6  12        0.91        0.90      2.41 o
  -4   6  12        0.44        1.51      2.41 o
  -2   6  12        7.89        4.00      2.53 o
   0   6  12       88.15      108.44      4.89 o
   2   6  12        0.34        4.24      3.34 o
   4   6  12       62.02       67.92      5.11 o
 -19   7  12        3.63        6.36      4.63 o
 -17   7  12       11.35        5.42      9.04 o
 -15   7  12        2.64        6.47      4.63 o
 -13   7  12        3.08       -2.68      3.77 o
 -11   7  12       19.26       20.77      5.49 o
  -9   7  12        1.41        6.63      4.26 o
  -7   7  12        0.02        5.88      3.08 o
  -5   7  12        0.22        2.87      3.19 o
  -3   7  12        2.12        3.80      3.74 o
 -37   1  13       80.96      104.57      8.44 o
 -35   1  13       86.83      102.54      7.21 o
 -33   1  13       71.09       72.20      6.35 o
 -31   1  13       39.80       37.99      5.11 o
 -29   1  13        8.82        5.11      2.38 o
 -27   1  13        0.77        0.60      1.31 o
 -25   1  13     2087.17     2127.54     17.74 o
 -23   1  13       48.25       53.33      2.10 o
 -21   1  13       47.21       56.32      2.34 o
 -19   1  13        0.86       -0.53      1.09 o
 -17   1  13       98.87       75.47      2.26 o
 -15   1  13       16.12       22.75      1.27 o
 -13   1  13     2019.61     1975.25     15.49 o
 -11   1  13      301.63      291.97      3.30 o
  -9   1  13      311.39      321.25      4.58 o
  -7   1  13      263.82      292.43      4.73 o
  -5   1  13      104.48       91.75      2.78 o
  -3   1  13     1168.89     1092.15     11.11 o
  -1   1  13      589.58      583.36      8.25 o
   1   1  13     2289.55     2118.79     21.25 o
   3   1  13        8.72        5.81      2.26 o
   5   1  13        0.13       -1.21      2.56 o
   7   1  13       40.47       40.69      4.63 o
   9   1  13        0.24        0.00      4.82 o
  11   1  13        4.35        2.41      6.03 o
  13   1  13        0.32        2.41      6.03 o
 -38   2  13       31.08       33.76      8.44 o
 -36   2  13       84.09       78.36     10.85 o
 -34   2  13        0.30       -1.21      4.82 o
 -32   2  13       29.79       22.21      4.63 o
 -30   2  13       68.47       77.10      4.60 o
 -28   2  13      102.76      107.22      3.98 o
 -26   2  13        8.53       11.81      1.83 o
 -24   2  13      325.81      327.21      5.28 o
 -22   2  13     2957.15     2883.83     22.59 o
 -20   2  13        9.30        5.77      1.57 o
 -18   2  13      411.64      411.24      5.25 o
 -16   2  13       98.17      103.90      2.61 o
 -14   2  13      241.13      257.94      3.53 o
 -12   2  13      541.97      580.81      4.95 o
 -10   2  13       41.26       38.14      1.85 o
  -8   2  13      724.80      744.64      7.94 o
  -6   2  13      177.64      191.13      3.23 o
  -4   2  13        8.00        7.65      1.53 o
  -2   2  13      372.14      398.41      5.78 o
   0   2  13        5.30        6.75      2.12 o
   2   2  13      443.32      410.04     16.88 o
   4   2  13      827.72      762.42     22.92 o
   6   2  13       37.03       35.34      4.82 o
   8   2  13       48.09       57.28     13.26 o
  10   2  13       41.21       40.16      4.01 o
  12   2  13       33.31       43.38      6.03 o
 -35   3  13        8.52       15.67      7.23 o
 -33   3  13       59.46       57.87      9.64 o
 -31   3  13        0.20        3.62      6.03 o
 -29   3  13      142.16      156.99      5.10 o
 -27   3  13       20.58       16.34      4.35 o
 -25   3  13       20.03       16.64      2.24 o
 -23   3  13      389.17      391.65      7.42 o
 -21   3  13       19.13       16.31      1.90 o
 -19   3  13      537.47      522.15      6.50 o
 -17   3  13       40.18       33.18      1.96 o
 -15   3  13       12.75       19.47      1.58 o
 -13   3  13      141.95      122.95      2.75 o
 -11   3  13      502.19      490.85      5.33 o
  -9   3  13       35.92       40.99      2.07 o
  -7   3  13      381.93      382.35      6.22 o
  -5   3  13      272.79      261.76      7.48 o
  -3   3  13      849.34      764.40     11.18 o
  -1   3  13        3.07        1.58      1.85 o
   1   3  13      105.89      114.86      3.74 o
   3   3  13       34.76       31.44      2.61 o
   5   3  13       10.40        5.58      3.10 o
   7   3  13       35.33       38.79      4.22 o
   9   3  13       43.55       52.25      4.91 o
  11   3  13       22.80       35.45      6.03 o
 -34   4  13        3.70       -1.21      6.03 o
 -32   4  13        0.00       14.47      7.23 o
 -30   4  13       27.28       41.26     12.06 o
 -28   4  13       22.25       14.09      3.08 o
 -26   4  13       10.07       10.05      3.13 o
 -24   4  13        1.56        0.95      2.05 o
 -22   4  13        6.24        0.80      1.67 o
 -20   4  13       56.22       56.72      3.01 o
 -18   4  13      156.29      153.17      6.26 o
 -16   4  13        3.74        7.61      1.85 o
 -14   4  13        7.14       11.28      2.48 o
 -12   4  13       22.73       25.80      1.85 o
 -10   4  13      192.36      190.25      4.05 o
  -8   4  13       62.98       57.95      2.63 o
  -6   4  13       81.84       80.40      3.17 o
  -4   4  13       56.68       62.84      2.70 o
  -2   4  13       18.48       27.87      2.66 o
   0   4  13        0.22       -0.90      1.73 o
   2   4  13        0.00        1.87      2.61 o
   4   4  13       37.47       34.03      3.76 o
   6   4  13       59.76       72.55      5.11 o
   8   4  13        2.31        0.40      6.03 o
 -31   5  13        0.66       -2.41      6.03 o
 -29   5  13       41.22       30.85      5.11 o
 -27   5  13       16.17       12.60      4.63 o
 -25   5  13        2.14        0.86      3.04 o
 -23   5  13        0.31       -2.78      2.78 o
 -21   5  13       18.43       25.20      2.82 o
 -19   5  13        6.80        3.23      2.07 o
 -17   5  13        0.30        3.79      1.82 o
 -15   5  13      138.99      146.10      3.81 o
 -13   5  13        3.99        4.94      1.75 o
 -11   5  13        9.48       10.08      2.01 o
  -9   5  13        2.82        6.12      2.20 o
  -7   5  13      129.26      136.29      3.98 o
  -5   5  13       25.19       28.23      2.50 o
  -3   5  13       12.89       16.64      2.14 o
  -1   5  13        0.33        2.41      1.78 o
   1   5  13       16.72       10.66      3.19 o
   3   5  13        1.11        1.18      2.61 o
   5   5  13        0.74       -2.30      3.10 o
   7   5  13       60.02       76.40     17.48 o
 -26   6  13       21.11       39.78      5.97 o
 -24   6  13        1.02        4.02      3.48 o
 -22   6  13        0.48       -3.62      3.77 o
 -20   6  13       21.66       16.44      4.82 o
 -18   6  13        3.38        9.04      4.26 o
 -16   6  13        3.53        0.77      2.97 o
 -14   6  13       25.59       38.31      4.48 o
 -12   6  13       40.91       46.48      4.37 o
 -10   6  13      104.96      112.08      4.65 o
  -8   6  13       20.91       16.00      3.23 o
  -6   6  13       11.70        5.20      2.53 o
  -4   6  13       20.98       21.66      2.92 o
  -2   6  13       11.19        4.35      2.66 o
   0   6  13       19.33       18.58      3.90 o
   2   6  13        1.19        1.73      4.67 o
 -19   7  13        5.17       16.78      5.49 o
 -17   7  13       29.16       34.88      5.97 o
 -15   7  13       15.22       19.54      5.11 o
 -13   7  13        5.26        3.29      4.63 o
 -11   7  13        1.54        0.00      4.82 o
  -9   7  13       14.77       13.64      3.90 o
  -7   7  13        6.74        6.39      3.34 o
 -38   0  14        0.06       -4.82      6.03 o
 -36   0  14      110.48      137.44     10.85 o
 -34   0  14       29.86       19.29      7.23 o
 -32   0  14        5.20       -1.21      4.82 o
 -30   0  14      214.34      206.81      7.53 o
 -28   0  14      117.22      142.34      4.90 o
 -26   0  14       12.70       11.99      2.54 o
 -24   0  14       65.30       59.01      3.67 o
 -22   0  14        6.07        8.26      2.26 o
 -20   0  14      114.09      142.42      4.52 o
 -18   0  14      225.27      191.14      4.77 o
 -16   0  14       91.06      141.69      4.69 o
 -14   0  14      623.93      577.14      7.97 o
 -12   0  14      213.12      169.67      4.87 o
 -10   0  14     3545.65     3571.16     37.96 o
  -8   0  14      971.81      965.66     13.24 o
  -6   0  14      740.35      669.16     10.20 o
  -4   0  14      148.07      154.13      7.84 o
  -2   0  14        9.22        4.22      2.56 o
   0   0  14      267.40      218.93      7.21 o
   2   0  14       17.64       16.07      5.43 o
   4   0  14      200.45      167.60     10.85 o
   6   0  14       75.04       78.36      7.23 o
   8   0  14        0.02        1.21      4.82 o
  10   0  14      176.56      225.46     13.26 o
 -39   1  14       52.79       65.01      8.44 o
 -37   1  14       46.91       36.86      5.97 o
 -35   1  14        0.05       -3.62      4.26 o
 -33   1  14        5.95        4.22      5.42 o
 -31   1  14        1.11        2.41      2.78 o
 -29   1  14        6.31        2.08      1.60 o
 -27   1  14       53.30       74.54      2.72 o
 -25   1  14        3.66       -1.80      1.80 o
 -23   1  14     1171.58     1153.79     10.95 o
 -21   1  14        6.83        8.46      1.60 o
 -19   1  14       96.38      106.68      3.32 o
 -17   1  14     1102.00     1161.41     10.51 o
 -15   1  14     1220.61     1199.48     11.23 o
 -13   1  14     1328.50     1358.37     12.87 o
 -11   1  14      173.59      142.39      3.53 o
  -9   1  14      303.77      310.17      4.58 o
  -7   1  14       18.86       23.09      2.15 o
  -5   1  14       71.85       65.68      2.70 o
  -3   1  14      550.85      555.39      7.30 o
  -1   1  14      808.50      777.51     10.62 o
   1   1  14       58.92       74.48      3.14 o
   3   1  14      406.11      365.19     10.13 o
   5   1  14        9.02        4.82      3.41 o
   7   1  14       64.93       62.69      8.44 o
   9   1  14       26.75       32.55      7.23 o
  11   1  14       57.62       47.02      8.44 o
 -38   2  14        0.02       -7.23      7.23 o
 -36   2  14      116.03      116.95     10.85 o
 -34   2  14       13.49       14.58      5.42 o
 -32   2  14       15.56       11.45      4.26 o
 -30   2  14       26.25       27.22      3.65 o
 -28   2  14       50.04       60.28      2.64 o
 -26   2  14        3.84        9.91      1.84 o
 -24   2  14     2582.78     2376.34     19.36 o
 -22   2  14      302.28      340.80      5.27 o
 -20   2  14      208.39      218.44      3.88 o
 -18   2  14       42.40       64.80      2.41 o
 -16   2  14      229.15      248.47      3.58 o
 -14   2  14      757.55      718.44      6.79 o
 -12   2  14      611.10      599.14      6.56 o
 -10   2  14       66.88       78.31      2.30 o
  -8   2  14      492.19      432.55      5.62 o
  -6   2  14      406.16      375.90      6.31 o
  -4   2  14       89.53       78.55      2.98 o
  -2   2  14     1105.91     1152.49     12.07 o
   0   2  14      782.40      730.26     10.39 o
   2   2  14      537.03      513.79     19.30 o
   4   2  14       66.89       77.16      8.44 o
   6   2  14       61.50       67.51      8.44 o
   8   2  14       12.37        9.04      3.10 o
  10   2  14        0.90        1.21      4.82 o
 -37   3  14        0.50        3.62      7.23 o
 -35   3  14        0.10        4.82      7.23 o
 -33   3  14        0.02       -2.41      6.03 o
 -31   3  14       18.31       15.80      7.23 o
 -29   3  14       72.77       68.69      5.57 o
 -27   3  14        7.05        7.35      2.14 o
 -25   3  14       67.90       70.24      2.81 o
 -23   3  14        0.41        0.58      1.53 o
 -21   3  14      196.28      207.34      4.10 o
 -19   3  14       52.12       46.38      2.33 o
 -17   3  14        6.93        9.17      1.52 o
 -15   3  14       82.79       85.62      2.62 o
 -13   3  14       18.38       20.91      1.58 o
 -11   3  14      330.29      317.26      5.56 o
  -9   3  14       48.56       45.40      2.44 o
  -7   3  14      908.02      845.82     10.29 o
  -5   3  14       63.37       62.77      3.34 o
  -3   3  14        0.00       -2.27      2.27 o
  -1   3  14        7.08       11.14      2.26 o
   1   3  14        0.26       -1.75      1.75 o
   3   3  14        1.69        2.60      1.85 o
   5   3  14       66.75       78.90      7.23 o
   7   3  14       23.26       31.83      7.23 o
   9   3  14        4.66       10.05      3.23 o
 -34   4  14       13.42       12.06      7.23 o
 -32   4  14        0.30       -6.03      6.03 o
 -30   4  14        3.53        4.82      8.44 o
 -28   4  14        2.42       -2.81      4.17 o
 -26   4  14        1.69        0.28      2.21 o
 -24   4  14        7.59        6.12      2.01 o
 -22   4  14       57.37       46.87      3.84 o
 -20   4  14      274.13      250.56      6.05 o
 -18   4  14        0.33        1.42      1.95 o
 -16   4  14       29.37       37.65      2.26 o
 -14   4  14        4.01        7.55      1.75 o
 -12   4  14        8.64       12.92      1.75 o
 -10   4  14       27.98       30.58      2.29 o
  -8   4  14      143.54      125.12      3.42 o
  -6   4  14       93.57       92.23      3.15 o
  -4   4  14        4.59        3.96      2.05 o
  -2   4  14       62.50       54.01      2.92 o
   0   4  14       50.32       42.78      3.34 o
   2   4  14        0.23       -2.48      2.48 o
   4   4  14        2.62        8.33      2.76 o
   6   4  14        0.41        0.40      3.23 o
   8   4  14       12.34       11.73      4.19 o
 -31   5  14        6.41        3.62      7.23 o
 -29   5  14       10.26        7.84      4.26 o
 -27   5  14        7.71       10.25      4.26 o
 -25   5  14        1.98        0.30      2.41 o
 -23   5  14        0.83        1.81      2.41 o
 -21   5  14      175.14      160.06      4.61 o
 -19   5  14        1.09        0.43      1.88 o
 -17   5  14      104.66       99.62      3.51 o
 -15   5  14       39.52       47.41      2.73 o
 -13   5  14        0.06       -1.60      1.60 o
 -11   5  14        0.01       -1.78      1.78 o
  -9   5  14      132.16      131.03      5.87 o
  -7   5  14      277.10      244.81      5.23 o
  -5   5  14       25.55       29.64      2.50 o
  -3   5  14       12.71        7.72      2.07 o
  -1   5  14       40.16       51.61      2.76 o
   1   5  14       31.88       30.82      3.90 o
   3   5  14       22.45       14.62      4.30 o
   5   5  14        6.43        2.81      3.77 o
 -26   6  14       32.43       41.60      5.97 o
 -24   6  14       12.06       12.66      5.11 o
 -22   6  14        8.78       10.52      4.63 o
 -20   6  14       11.56        3.01      4.26 o
 -18   6  14        0.18       10.85      4.26 o
 -16   6  14       17.62       17.18      3.48 o
 -14   6  14        3.30        4.22      2.97 o
 -12   6  14        7.43        7.38      2.82 o
 -10   6  14        0.40       -2.53      2.53 o
  -8   6  14       59.09       57.87      4.04 o
  -6   6  14        7.55       -0.13      4.91 o
  -4   6  14       17.69       12.01      2.82 o
  -2   6  14       18.09       29.67      3.37 o
   0   6  14       42.01       39.51      4.60 o
 -17   7  14       27.68       27.78      5.97 o
 -15   7  14       14.03       18.92      5.49 o
 -13   7  14       10.53        7.01      4.63 o
 -11   7  14        0.72       -0.98      3.34 o
  -9   7  14        5.44       10.08      4.63 o
 -39   1  15       19.30       17.81      5.49 o
 -37   1  15       82.44       84.27      7.21 o
 -35   1  15       20.72       15.23      4.82 o
 -33   1  15        5.29        0.60      4.26 o
 -31   1  15      127.00      123.95      5.76 o
 -29   1  15       85.40       95.62      3.14 o
 -27   1  15       18.73       30.73      3.06 o
 -25   1  15     2533.69     2500.57     20.35 o
 -23   1  15      247.04      245.37      4.38 o
 -21   1  15        8.66       15.54      1.89 o
 -19   1  15      254.17      237.38      4.05 o
 -17   1  15        4.58        8.95      1.27 o
 -15   1  15       87.00       72.85      3.41 o
 -13   1  15      348.36      386.30      4.85 o
 -11   1  15       12.81       13.09      1.62 o
  -9   1  15     1256.42     1236.32     11.49 o
  -7   1  15      737.45      755.21      8.94 o
  -5   1  15       41.94       32.73      2.91 o
  -3   1  15     1293.11     1286.95     20.01 o
  -1   1  15       39.87       35.74      6.14 o
   1   1  15      306.82      241.58      6.92 o
   3   1  15       60.33       70.67      7.23 o
   5   1  15        4.16       10.85      4.82 o
   7   1  15       17.53       33.76      6.03 o
   9   1  15       83.60      102.48      9.64 o
  11   1  15        9.79        4.82      6.03 o
 -38   2  15        0.06       -2.41      6.03 o
 -36   2  15       36.46       33.91      6.03 o
 -34   2  15       25.76       21.83      5.11 o
 -32   2  15       43.63       51.01      4.37 o
 -30   2  15       38.38       31.92      2.88 o
 -28   2  15      226.03      219.61      4.58 o
 -26   2  15      358.52      342.79      6.43 o
 -24   2  15        5.85        4.27      1.98 o
 -22   2  15      113.15      117.44      3.28 o
 -20   2  15       15.97       13.85      1.67 o
 -18   2  15       22.52       20.01      1.75 o
 -16   2  15       27.78       25.02      1.65 o
 -14   2  15       43.94       46.08      1.55 o
 -12   2  15     1109.74     1089.66     10.19 o
 -10   2  15       44.04       38.59      2.07 o
  -8   2  15      115.42      112.06      2.65 o
  -6   2  15      219.13      234.47      7.66 o
  -4   2  15      149.76      143.80      3.87 o
  -2   2  15      362.10      320.29      7.43 o
   0   2  15       82.36      104.51      6.63 o
   2   2  15        0.62       -4.82      4.82 o
   4   2  15       16.42       25.32      6.03 o
   6   2  15       11.69        6.03      6.03 o
   8   2  15       28.31       40.99      8.44 o
  10   2  15       88.39      114.82      6.02 o
 -37   3  15        2.15       -6.03      6.03 o
 -35   3  15        0.27        0.00      7.23 o
 -33   3  15       73.81       73.54      9.64 o
 -31   3  15       59.77       68.89      3.88 o
 -29   3  15       37.70       38.51      3.37 o
 -27   3  15       33.40       24.69      2.17 o
 -25   3  15       53.65       51.60      3.41 o
 -23   3  15      127.42      106.28      3.37 o
 -21   3  15       67.85       83.52      2.98 o
 -19   3  15      250.30      254.23      4.52 o
 -17   3  15      211.07      201.11      3.58 o
 -15   3  15       39.75       34.91      1.86 o
 -13   3  15      550.86      551.54      5.95 o
 -11   3  15      592.19      580.41      7.57 o
  -9   3  15        0.00        1.21      1.50 o
  -7   3  15       26.08       26.13      2.32 o
  -5   3  15      117.80      114.65      7.93 o
  -3   3  15       17.29        9.42      2.90 o
  -1   3  15       17.73       27.99      3.19 o
   1   3  15        2.61        2.32      1.85 o
   3   3  15       22.59       24.63      3.23 o
   5   3  15       46.25       56.09      4.19 o
   7   3  15        7.38        8.04      8.44 o
 -34   4  15        4.69        4.82      7.23 o
 -32   4  15        0.57        1.88      3.77 o
 -30   4  15        0.12       -1.46      2.97 o
 -28   4  15        1.05       -2.41      2.41 o
 -26   4  15        0.09       -2.09      2.09 o
 -24   4  15       23.39       26.24      3.89 o
 -22   4  15      126.49      111.23      4.07 o
 -20   4  15       34.24       31.94      2.57 o
 -18   4  15        0.70        0.48      1.75 o
 -16   4  15       84.51       78.82      2.87 o
 -14   4  15      396.87      382.44      5.47 o
 -12   4  15       31.65       31.76      2.22 o
 -10   4  15       76.49       79.62      3.16 o
  -8   4  15      147.45      174.85      3.86 o
  -6   4  15      113.94      105.42      4.15 o
  -4   4  15        1.62       -1.95      1.95 o
  -2   4  15       36.96       29.95      2.75 o
   0   4  15       42.54       62.66      5.12 o
   2   4  15        0.56        1.82      2.61 o
   4   4  15      135.55      174.03      7.12 o
   6   4  15       16.09       17.54      4.22 o
 -31   5  15        4.34        7.34      4.63 o
 -29   5  15        0.05       -2.41      4.26 o
 -27   5  15        4.22        6.67      2.82 o
 -25   5  15        0.59        3.28      2.66 o
 -23   5  15       23.95       37.70      2.98 o
 -21   5  15       56.29       60.07      3.32 o
 -19   5  15       13.40        6.03      2.01 o
 -17   5  15        0.44        2.86      1.85 o
 -15   5  15        0.77        0.80      1.67 o
 -13   5  15        0.92       -0.12      1.75 o
 -11   5  15       16.28       25.58      2.56 o
  -9   5  15      172.75      167.68      4.59 o
  -7   5  15        3.16        5.64      2.14 o
  -5   5  15        7.76        5.77      2.08 o
  -3   5  15        0.07       -0.10      1.94 o
  -1   5  15        0.69       -2.11      2.19 o
   1   5  15       47.94       70.81      4.96 o
   3   5  15        0.44       -1.66      3.34 o
 -26   6  15        0.49        5.48      4.63 o
 -24   6  15        4.01       11.45      5.11 o
 -22   6  15       60.93       83.33     10.85 o
 -20   6  15       18.94       15.01      4.63 o
 -18   6  15        0.75       -2.78      2.78 o
 -16   6  15        1.26        1.98      2.97 o
 -14   6  15      136.91      173.10     10.27 o
 -12   6  15       24.50       31.93      3.14 o
 -10   6  15        1.41        2.48      2.66 o
  -8   6  15       24.65       28.26      3.43 o
  -6   6  15        0.68       -2.41      2.41 o
  -4   6  15       13.41       11.56      3.27 o
  -2   6  15        0.00        1.53      4.19 o
 -40   0  16        1.80       -2.41      7.23 o
 -38   0  16       40.35       31.34      7.23 o
 -36   0  16       20.07       10.85      7.23 o
 -34   0  16       46.99       38.58      8.44 o
 -32   0  16       92.87       91.34      7.23 o
 -30   0  16        0.10        0.77      2.26 o
 -28   0  16        2.34       -2.26      2.26 o
 -26   0  16      172.36      197.61      5.94 o
 -24   0  16       68.21       54.50      4.04 o
 -22   0  16       70.77       72.84      5.28 o
 -20   0  16      966.28      985.17     13.62 o
 -18   0  16      926.98      950.75     12.60 o
 -16   0  16     1289.93     1246.89     15.45 o
 -14   0  16      225.82      209.81      9.65 o
 -12   0  16      129.79      133.20      8.11 o
 -10   0  16       40.46       50.09      3.19 o
  -8   0  16      504.96      484.15      9.05 o
  -6   0  16     1964.74     1915.68     23.47 o
  -4   0  16      708.97      699.17     30.16 o
  -2   0  16        8.15        1.21      2.56 o
   0   0  16       47.91       50.75      4.26 o
   2   0  16       10.10        9.64      4.82 o
   4   0  16      157.58      170.00     10.85 o
   6   0  16        2.09       -4.82      4.82 o
   8   0  16       97.53      108.51      9.64 o
 -39   1  16        1.09       -1.21      5.11 o
 -37   1  16       21.41       14.47      7.23 o
 -35   1  16        0.27       -4.26      4.26 o
 -33   1  16       55.33       47.07      3.90 o
 -31   1  16       20.34       19.66      2.52 o
 -29   1  16        2.41        3.12      1.60 o
 -27   1  16        2.94        4.90      1.87 o
 -25   1  16      770.12      807.11      8.86 o
 -23   1  16       16.45       10.43      1.60 o
 -21   1  16       57.86       57.20      3.04 o
 -19   1  16       16.13       19.60      1.67 o
 -17   1  16        3.40        4.18      1.25 o
 -15   1  16       70.45       71.42      2.29 o
 -13   1  16      232.25      235.87      3.78 o
 -11   1  16        0.09        2.17      1.62 o
  -9   1  16        0.28        0.60      1.48 o
  -7   1  16      204.37      218.15      4.73 o
  -5   1  16      862.94      859.80     10.12 o
  -3   1  16        9.86       10.85      2.01 o
  -1   1  16      193.29      207.13      5.21 o
   1   1  16      133.94      127.81      6.82 o
   3   1  16        2.03       -1.38      3.01 o
   5   1  16       29.67       34.96      7.23 o
   7   1  16      162.99      213.40     13.26 o
   9   1  16        8.53        6.03      7.23 o
 -38   2  16        0.22       -4.16      4.63 o
 -36   2  16        6.59       -1.53     10.25 o
 -34   2  16       39.32       45.22      5.97 o
 -32   2  16       79.33       84.74      4.28 o
 -30   2  16        2.39        2.42      1.96 o
 -28   2  16       78.96       67.44      2.91 o
 -26   2  16      326.61      326.88      5.43 o
 -24   2  16      187.14      179.62      4.95 o
 -22   2  16      140.20      150.75      3.55 o
 -20   2  16       54.92       50.83      2.31 o
 -18   2  16       63.62       68.22      2.36 o
 -16   2  16       83.24       78.24      2.29 o
 -14   2  16        1.17        0.65      1.34 o
 -12   2  16      461.34      423.04      5.56 o
 -10   2  16      164.72      163.39      3.77 o
  -8   2  16      465.39      445.81      5.93 o
  -6   2  16      651.13      652.06      8.38 o
  -4   2  16       12.67       25.14      2.33 o
  -2   2  16       10.23        4.06      2.26 o
   0   2  16      157.21      160.36     10.85 o
   2   2  16        6.11        2.41      4.82 o
   4   2  16        2.75       10.85      6.03 o
   6   2  16       10.13       16.88      6.03 o
   8   2  16       57.20       57.87      8.44 o
 -37   3  16        2.96        8.44      7.23 o
 -35   3  16       33.27       36.17      8.44 o
 -33   3  16        0.39        1.45      4.01 o
 -31   3  16       46.84       41.12      3.54 o
 -29   3  16      172.87      169.96      4.28 o
 -27   3  16      342.10      331.87      5.60 o
 -25   3  16       19.08        9.85      2.10 o
 -23   3  16        0.81        1.15      2.07 o
 -21   3  16      633.50      651.49      7.81 o
 -19   3  16       22.69       17.15      1.84 o
 -17   3  16        0.31       -0.22      1.33 o
 -15   3  16        0.18       -1.20      1.20 o
 -13   3  16      555.88      532.98      5.95 o
 -11   3  16       45.02       44.33      2.56 o
  -9   3  16      129.10      106.44      3.46 o
  -7   3  16       67.92       81.80      3.62 o
  -5   3  16      136.81      128.63      4.37 o
  -3   3  16        0.93       -1.61      1.61 o
  -1   3  16       33.17       44.02      6.03 o
   1   3  16      111.03      107.22      4.37 o
   3   3  16        6.70        8.14      3.10 o
   5   3  16       27.15       15.67      3.23 o
   7   3  16        4.14        3.21      3.23 o
 -34   4  16       22.19       25.32      7.23 o
 -32   4  16        2.18        0.00      6.03 o
 -30   4  16        0.06       -0.26      3.47 o
 -28   4  16        0.00       -1.98      2.97 o
 -26   4  16        8.25       15.29      2.44 o
 -24   4  16      168.45      166.67      4.78 o
 -22   4  16      522.53      502.63      7.60 o
 -20   4  16        0.68        4.13      2.46 o
 -18   4  16        0.12       -1.53      1.63 o
 -16   4  16        4.49        3.96      1.67 o
 -14   4  16       53.91       43.70      2.50 o
 -12   4  16       66.58       60.12      3.99 o
 -10   4  16      562.13      538.90      7.74 o
  -8   4  16      512.18      453.75      9.21 o
  -6   4  16       26.58       21.78      3.31 o
  -4   4  16       13.91        7.49      2.61 o
  -2   4  16        7.72        8.27      3.37 o
   0   4  16      140.49      148.15      5.83 o
   2   4  16        0.50        0.00      4.82 o
   4   4  16        0.09        1.61      6.03 o
 -31   5  16        7.80        5.42      4.26 o
 -29   5  16        8.58        6.60      3.67 o
 -27   5  16       33.77       31.14      3.43 o
 -25   5  16       58.84       67.19      4.15 o
 -23   5  16      261.69      260.02      6.71 o
 -21   5  16        4.65        0.96      2.16 o
 -19   5  16        6.71        6.97      2.20 o
 -17   5  16        1.11        0.30      1.75 o
 -15   5  16       11.94        9.14      1.98 o
 -13   5  16       36.46       39.43      2.61 o
 -11   5  16      126.61      115.69      3.91 o
  -9   5  16      372.94      342.20      6.34 o
  -7   5  16       46.84       42.85      2.96 o
  -5   5  16      140.94      137.08      4.11 o
  -3   5  16       79.37       92.56      4.70 o
  -1   5  16       10.88       11.73      3.34 o
   1   5  16        4.22        9.19      3.34 o
 -26   6  16        1.16       -1.34      3.77 o
 -24   6  16        1.49       12.71      6.03 o
 -22   6  16       15.86       17.10      4.63 o
 -20   6  16       16.50       14.47      3.14 o
 -18   6  16        2.23       -0.87      2.66 o
 -16   6  16       13.24       17.47      3.14 o
 -14   6  16        0.49        3.71      2.26 o
 -12   6  16        0.01        1.58      2.26 o
 -10   6  16        8.54        7.44      2.33 o
  -8   6  16       13.41       23.16      3.43 o
  -6   6  16        0.05       -1.97      2.53 o
  -4   6  16       20.25       13.64      3.90 o
 -39   1  17       37.31       35.66      5.97 o
 -37   1  17        1.07        3.62      5.11 o
 -35   1  17       21.43       12.06      5.11 o
 -33   1  17       25.25       27.22      3.57 o
 -31   1  17       86.79       96.12      3.37 o
 -29   1  17       26.96       30.52      2.18 o
 -27   1  17      169.25      176.40      4.14 o
 -25   1  17        3.44        3.40      1.60 o
 -23   1  17       12.68       14.68      1.80 o
 -21   1  17      424.02      389.04      5.56 o
 -19   1  17        3.91        0.67      1.27 o
 -17   1  17      212.40      192.40      3.43 o
 -15   1  17       28.85       31.81      1.64 o
 -13   1  17       67.97       73.42      3.03 o
 -11   1  17      170.86      155.91      3.94 o
  -9   1  17     1880.90     1858.23     16.43 o
  -7   1  17      311.14      302.61      6.63 o
  -5   1  17      241.46      247.54      5.24 o
  -3   1  17        1.30       -1.69      1.69 o
  -1   1  17        0.00       -2.05      2.05 o
   1   1  17       21.73       26.61      4.26 o
   3   1  17        8.03        3.62      6.03 o
   5   1  17       27.65       39.78      8.44 o
   7   1  17       45.61       54.25      8.44 o
 -38   2  17       40.71       51.09      6.82 o
 -36   2  17       32.80       39.61      6.35 o
 -34   2  17       16.88       13.04      3.90 o
 -32   2  17       69.49       63.11      3.49 o
 -30   2  17      419.43      404.23      6.33 o
 -28   2  17       81.43       81.77      3.14 o
 -26   2  17        1.42        0.57      1.63 o
 -24   2  17       13.43       11.23      1.80 o
 -22   2  17       14.12        9.10      1.71 o
 -20   2  17       74.57       90.48      2.81 o
 -18   2  17       11.28        8.49      1.42 o
 -16   2  17      990.72      913.36      8.45 o
 -14   2  17       63.19       61.49      2.54 o
 -12   2  17        5.93        6.46      1.48 o
 -10   2  17       19.84       17.43      1.61 o
  -8   2  17      186.48      186.08      3.90 o
  -6   2  17      683.31      664.08      8.73 o
  -4   2  17      357.69      343.02      6.03 o
  -2   2  17        0.64        1.03      2.89 o
   0   2  17        5.36        3.62      4.82 o
   2   2  17        2.86        0.00      4.82 o
   4   2  17        4.39        4.82      6.03 o
   6   2  17        0.96        6.03      7.23 o
 -37   3  17       16.21       16.88      8.44 o
 -35   3  17       18.95       15.67      8.44 o
 -33   3  17       78.29       76.30      4.28 o
 -31   3  17       46.63       52.59      3.32 o
 -29   3  17        5.18        6.61      2.03 o
 -27   3  17      280.45      279.76      5.30 o
 -25   3  17        2.58        2.14      1.90 o
 -23   3  17        7.96        7.75      1.80 o
 -21   3  17       55.11       63.66      2.87 o
 -19   3  17      176.54      185.05      3.64 o
 -17   3  17        2.19        1.07      1.46 o
 -15   3  17      107.58      103.33      3.28 o
 -13   3  17      301.83      295.19      4.14 o
 -11   3  17       18.98       14.51      2.07 o
  -9   3  17       48.12       38.02      2.80 o
  -7   3  17       77.56       85.23      4.74 o
  -5   3  17        1.31        2.23      1.85 o
  -3   3  17       67.38       69.81      3.62 o
  -1   3  17       48.42       53.35      4.19 o
   1   3  17        1.20        0.60      3.10 o
   3   3  17        2.51        3.62      3.23 o
   5   3  17       18.53       15.15      4.22 o
 -34   4  17       12.46       20.59      5.49 o
 -32   4  17        6.93        9.24      3.48 o
 -30   4  17       36.83       31.11      4.06 o
 -28   4  17       19.03       15.99      2.56 o
 -26   4  17       44.78       42.24      5.07 o
 -24   4  17      116.60      123.61      6.81 o
 -22   4  17      216.66      211.23      5.16 o
 -20   4  17        9.54       10.34      2.14 o
 -18   4  17       24.32       22.82      2.95 o
 -16   4  17       58.89       55.25      3.06 o
 -14   4  17        0.49        0.42      1.56 o
 -12   4  17        2.28        5.20      1.66 o
 -10   4  17      225.37      245.29      4.99 o
  -8   4  17       12.46       13.61      2.61 o
  -6   4  17       16.28       11.99      2.29 o
  -4   4  17       38.03       29.88      2.92 o
  -2   4  17       14.50       11.71      2.85 o
   0   4  17        0.04       -0.22      3.36 o
   2   4  17        9.14       13.02      4.22 o
 -31   5  17        1.53       -3.48      3.48 o
 -29   5  17       12.40       13.15      3.43 o
 -27   5  17        0.56        2.69      2.82 o
 -25   5  17        0.20        0.26      2.33 o
 -23   5  17        0.35       -0.45      2.24 o
 -21   5  17        7.20        4.99      2.44 o
 -19   5  17        0.02        1.59      1.85 o
 -17   5  17       23.26       29.61      2.54 o
 -15   5  17        0.01       -1.75      1.75 o
 -13   5  17       47.53       45.36      2.76 o
 -11   5  17      167.02      179.86      4.73 o
  -9   5  17       18.02       21.64      2.57 o
  -7   5  17        8.61        3.47      2.14 o
  -5   5  17        7.20       18.45      2.92 o
  -3   5  17        5.54        4.89      3.34 o
  -1   5  17        4.13        3.84      3.36 o
 -24   6  17        0.00        4.82      4.82 o
 -22   6  17       25.70       24.72      4.06 o
 -20   6  17        0.18       -1.21      2.53 o
 -18   6  17       32.49       31.53      3.37 o
 -16   6  17        3.60        0.87      2.66 o
 -14   6  17        2.61        4.08      2.72 o
 -12   6  17        0.90        0.37      2.26 o
 -10   6  17        1.89       -0.99      3.04 o
  -8   6  17        1.55       -1.40      2.39 o
 -40   0  18      116.69      149.50     13.26 o
 -38   0  18        8.36       15.67      7.23 o
 -36   0  18        8.49       16.88      7.23 o
 -34   0  18      194.30      197.98      8.40 o
 -32   0  18      244.57      280.33      8.39 o
 -30   0  18      199.55      202.86      6.07 o
 -28   0  18       41.47       56.19      4.72 o
 -26   0  18        0.25       -1.85      1.85 o
 -24   0  18       40.91       47.54      4.71 o
 -22   0  18       51.29       62.69      3.90 o
 -20   0  18      931.30      903.71     12.96 o
 -18   0  18       12.95        9.00      1.85 o
 -16   0  18       19.24       37.15      3.77 o
 -14   0  18       25.22       11.54      3.53 o
 -12   0  18       20.35       20.32      2.97 o
 -10   0  18      455.03      433.43      9.05 o
  -8   0  18     1170.48     1043.06     15.33 o
  -6   0  18      186.27      179.41      7.05 o
  -4   0  18      219.88      245.89      8.07 o
  -2   0  18        1.91       -2.41      4.82 o
   0   0  18        0.82       -2.41      4.82 o
   2   0  18       11.99       13.26      6.03 o
   4   0  18        4.96       10.85      6.03 o
 -39   1  18        0.09       -5.11      5.11 o
 -37   1  18       14.87        9.64      5.11 o
 -35   1  18       68.74       79.71      5.30 o
 -33   1  18       18.19       28.52      2.64 o
 -31   1  18       32.81       24.82      3.59 o
 -29   1  18       17.80       20.47      2.61 o
 -27   1  18        0.01        0.22      1.60 o
 -25   1  18      172.73      183.48      3.99 o
 -23   1  18       94.16       72.58      2.76 o
 -21   1  18      204.24      190.77      3.91 o
 -19   1  18        4.34        6.97      1.49 o
 -17   1  18      125.47      122.21      2.73 o
 -15   1  18        2.50        1.51      1.43 o
 -13   1  18        0.14       -0.57      1.50 o
 -11   1  18      155.75      164.99      4.08 o
  -9   1  18      587.79      577.92      7.54 o
  -7   1  18      514.38      523.74      7.95 o
  -5   1  18        9.20       11.88      2.16 o
  -3   1  18        0.17       -1.69      1.69 o
  -1   1  18       42.98       49.67      3.90 o
   1   1  18       35.56       49.43      7.23 o
   3   1  18        2.13        8.44      6.03 o
   5   1  18       10.73       25.32      7.23 o
 -38   2  18        2.92       -1.21      5.11 o
 -36   2  18       31.30       33.67      6.03 o
 -34   2  18       34.90       39.78      3.66 o
 -32   2  18      239.69      221.37      4.78 o
 -30   2  18        4.86        3.83      2.10 o
 -28   2  18       30.10       31.22      3.15 o
 -26   2  18       55.26       48.61      2.81 o
 -24   2  18       49.80       59.44      3.09 o
 -22   2  18      161.06      147.59      4.51 o
 -20   2  18        3.66        3.41      1.48 o
 -18   2  18      283.64      264.78      4.15 o
 -16   2  18      358.55      361.23      4.64 o
 -14   2  18        0.00       -1.01      1.62 o
 -12   2  18       52.38       73.46      2.69 o
 -10   2  18      542.86      527.34      6.31 o
  -8   2  18       38.85       44.32      4.00 o
  -6   2  18       11.29       14.75      2.24 o
  -4   2  18       38.59       36.99      3.67 o
  -2   2  18        0.00       -2.89      2.89 o
   0   2  18        0.47        4.82      6.03 o
   2   2  18       23.03       24.11      7.23 o
   4   2  18        4.75        1.21      6.03 o
 -37   3  18        0.01       -6.03      7.23 o
 -35   3  18        3.35        4.82      7.23 o
 -33   3  18        0.06        1.92      2.75 o
 -31   3  18      121.35      105.74      4.79 o
 -29   3  18        9.69        6.47      2.17 o
 -27   3  18      156.06      148.49      4.16 o
 -25   3  18        5.26        9.90      1.96 o
 -23   3  18       93.14      100.63      3.37 o
 -21   3  18       64.67       65.49      2.76 o
 -19   3  18       84.10       78.13      3.01 o
 -17   3  18       25.52       23.15      1.92 o
 -15   3  18      116.43      117.10      2.82 o
 -13   3  18       17.89       17.55      1.85 o
 -11   3  18      178.40      165.43      3.89 o
  -9   3  18       34.27       40.17      2.58 o
  -7   3  18       75.13       67.17      5.60 o
  -5   3  18       55.43       45.35      3.44 o
  -3   3  18        0.01        1.03      2.24 o
  -1   3  18       63.41       69.10      3.70 o
   1   3  18       18.31       23.31      6.03 o
   3   3  18        2.10       -3.23      3.23 o
 -34   4  18        7.02        9.64      6.63 o
 -32   4  18       11.85        6.65      3.55 o
 -30   4  18        7.42        8.44      3.98 o
 -28   4  18       63.59       57.76      3.53 o
 -26   4  18        0.12        0.55      2.44 o
 -24   4  18      138.88      141.45      4.46 o
 -22   4  18       66.46       62.02      3.26 o
 -20   4  18        0.59       -0.44      1.60 o
 -18   4  18       12.89        7.49      1.85 o
 -16   4  18        1.44       -0.94      1.78 o
 -14   4  18       16.95       18.00      2.22 o
 -12   4  18       72.80       78.67      3.02 o
 -10   4  18      157.04      142.55      5.62 o
  -8   4  18       41.33       46.86      5.36 o
  -6   4  18        2.43       -0.90      2.12 o
  -4   4  18        7.34       14.85      3.34 o
  -2   4  18       25.33       25.95      3.51 o
   0   4  18        5.77        6.03      3.23 o
 -31   5  18        0.48       -0.07      3.67 o
 -29   5  18        7.98        1.51      3.01 o
 -27   5  18        5.07        1.91      2.82 o
 -25   5  18       24.16       21.68      2.98 o
 -23   5  18        1.57        5.75      2.44 o
 -21   5  18        0.03       -1.06      2.43 o
 -19   5  18        0.18        1.23      1.96 o
 -17   5  18       31.54       31.32      2.54 o
 -15   5  18       18.78       18.24      2.26 o
 -13   5  18        2.93        1.94      1.96 o
 -11   5  18       21.46       15.17      2.22 o
  -9   5  18        0.12        2.77      2.14 o
  -7   5  18        2.47       -0.67      2.66 o
  -5   5  18        0.59        0.00      3.98 o
  -3   5  18        3.63        4.54      3.19 o
 -24   6  18        1.29        0.80      3.48 o
 -22   6  18        2.61        3.01      3.13 o
 -20   6  18        0.33        2.83      2.78 o
 -18   6  18       11.99       14.84      3.27 o
 -16   6  18       36.19       46.69      3.17 o
 -14   6  18       28.63       28.16      3.06 o
 -12   6  18        5.34        4.24      2.31 o
 -10   6  18        0.38       -0.15      3.16 o
 -39   1  19        9.82       15.49      5.49 o
 -37   1  19        3.87        3.01      7.84 o
 -35   1  19        2.20       -0.52      2.39 o
 -33   1  19      188.62      187.04      4.70 o
 -31   1  19        5.03        6.29      2.10 o
 -29   1  19        0.59       -1.32      1.72 o
 -27   1  19        2.41       -1.67      1.67 o
 -25   1  19        8.30        6.03      1.75 o
 -23   1  19        7.08        5.85      1.75 o
 -21   1  19      454.15      406.61      5.83 o
 -19   1  19      197.82      185.48      3.61 o
 -17   1  19      308.11      322.21      4.91 o
 -15   1  19      116.34      120.38      3.11 o
 -13   1  19      382.08      359.05      6.57 o
 -11   1  19      350.43      349.63      5.82 o
  -9   1  19      316.73      307.45      5.65 o
  -7   1  19      410.59      353.64      6.44 o
  -5   1  19        0.48       -1.78      1.78 o
  -3   1  19       36.61       37.00      3.14 o
  -1   1  19        0.03        1.61      2.78 o
   1   1  19        3.43        1.21      6.03 o
   3   1  19       10.02       16.88      7.23 o
 -38   2  19        2.89        0.00      5.11 o
 -36   2  19       15.70       11.33      4.15 o
 -34   2  19       33.74       25.96      2.94 o
 -32   2  19       34.11       28.49      2.64 o
 -30   2  19      324.96      311.17      5.72 o
 -28   2  19       38.11       47.40      2.81 o
 -26   2  19        0.13        0.56      1.63 o
 -24   2  19       37.48       36.00      2.36 o
 -22   2  19      201.01      203.69      4.24 o
 -20   2  19       61.74       53.59      2.61 o
 -18   2  19        8.64       11.48      1.52 o
 -16   2  19      180.63      177.11      4.31 o
 -14   2  19        3.22        8.54      1.54 o
 -12   2  19        1.04        1.10      1.48 o
 -10   2  19      268.30      258.43      5.59 o
  -8   2  19       18.27       14.60      2.41 o
  -6   2  19       21.59       17.99      3.10 o
  -4   2  19       63.59       56.40      7.23 o
  -2   2  19        7.25        6.03      6.03 o
   0   2  19        5.38        6.03      6.03 o
   2   2  19        8.77       24.11      7.23 o
 -37   3  19        1.39       -2.41      7.23 o
 -35   3  19        7.73        6.14      3.27 o
 -33   3  19      126.02      110.91      5.25 o
 -31   3  19      176.25      161.98      4.53 o
 -29   3  19       14.21       13.35      2.40 o
 -27   3  19      109.56      122.63      3.92 o
 -25   3  19       41.74       40.04      2.60 o
 -23   3  19       20.16       18.36      2.14 o
 -21   3  19        8.78       14.78      1.89 o
 -19   3  19      329.86      322.37      5.09 o
 -17   3  19       16.49       10.91      1.76 o
 -15   3  19       14.25       18.23      2.09 o
 -13   3  19       60.01       66.63      2.85 o
 -11   3  19        0.00       -1.47      3.04 o
  -9   3  19       74.57       79.45      3.66 o
  -7   3  19       62.73       56.08      3.62 o
  -5   3  19        2.10        0.23      2.33 o
  -3   3  19       22.78       26.08      3.23 o
  -1   3  19        0.03       -0.75      3.10 o
   1   3  19       31.54       51.26      7.84 o
 -34   4  19        3.03        4.82      3.34 o
 -32   4  19        3.56        1.86      3.34 o
 -30   4  19       11.58        7.64      2.71 o
 -28   4  19        4.13        1.86      2.44 o
 -26   4  19       10.06        9.99      2.57 o
 -24   4  19        0.91        1.40      2.14 o
 -22   4  19        0.97        1.05      2.67 o
 -20   4  19        0.37       -1.22      1.80 o
 -18   4  19        0.02       -1.88      1.88 o
 -16   4  19        1.07        2.25      1.95 o
 -14   4  19       19.31       18.33      2.92 o
 -12   4  19       72.24       82.82      4.28 o
 -10   4  19       14.24       10.51      2.97 o
  -8   4  19        8.51        8.82      2.61 o
  -6   4  19        0.43        2.86      2.57 o
  -4   4  19        0.06        1.10      2.76 o
  -2   4  19        5.13        2.19      2.79 o
 -29   5  19       17.52        7.02      3.14 o
 -27   5  19        2.36        1.48      2.44 o
 -25   5  19        0.09        0.25      3.13 o
 -23   5  19        0.33       -2.07      2.07 o
 -21   5  19        4.51       -0.05      2.33 o
 -19   5  19        1.38        3.48      2.17 o
 -17   5  19       27.35       27.69      2.54 o
 -15   5  19       26.12       33.76      2.76 o
 -13   5  19        1.87        1.29      1.96 o
 -11   5  19        0.82       -1.73      1.90 o
  -9   5  19       10.43       13.81      2.27 o
  -7   5  19        6.10        5.42      2.66 o
 -20   6  19        1.72        3.33      2.82 o
 -18   6  19        0.38       -0.40      2.66 o
 -16   6  19       61.13       69.97      3.67 o
 -40   0  20       29.27       28.93      8.44 o
 -38   0  20       13.12       -2.41      7.23 o
 -36   0  20       18.47       11.29      4.63 o
 -34   0  20        0.57       -1.92      2.61 o
 -32   0  20       83.81       87.20      7.77 o
 -30   0  20       42.27       50.22      4.06 o
 -28   0  20      134.86      122.15      5.48 o
 -26   0  20      417.57      415.85      8.68 o
 -24   0  20      210.34      219.36      6.39 o
 -22   0  20      257.13      253.26      6.55 o
 -20   0  20        9.92       12.43      2.03 o
 -18   0  20      114.13      132.64      3.91 o
 -16   0  20        9.73        9.64      3.41 o
 -14   0  20     1165.48     1172.67     17.42 o
 -12   0  20      491.40      547.11     11.14 o
 -10   0  20      120.37      116.81      5.48 o
  -8   0  20        2.00       -0.36      2.48 o
  -6   0  20       53.69       59.68      4.18 o
  -4   0  20       59.28       75.39      5.97 o
  -2   0  20       15.06       16.88      6.03 o
   0   0  20      275.72      361.73     16.88 o
   2   0  20      188.29      226.67     14.47 o
 -39   1  20        6.24       -2.41      5.11 o
 -37   1  20        0.14       -0.17      3.51 o
 -35   1  20       11.21        8.81      2.27 o
 -33   1  20      102.34      103.61      3.81 o
 -31   1  20       16.41       14.88      2.14 o
 -29   1  20        1.12       -0.09      1.66 o
 -27   1  20       48.20       39.58      2.47 o
 -25   1  20       56.22       57.73      2.81 o
 -23   1  20       49.90       53.11      2.42 o
 -21   1  20       55.98       53.01      2.48 o
 -19   1  20        7.26        5.21      1.32 o
 -17   1  20       13.64       16.36      1.64 o
 -15   1  20        2.72        4.16      2.07 o
 -13   1  20      446.75      429.33      7.43 o
 -11   1  20        0.04        4.02      2.16 o
  -9   1  20        5.93       -0.70      1.85 o
  -7   1  20       84.28       83.16      3.26 o
  -5   1  20       49.87       62.12      3.32 o
  -3   1  20       14.25       12.33      3.19 o
  -1   1  20       22.32       32.55      7.23 o
   1   1  20       10.65        9.64      7.23 o
 -38   2  20        7.23        7.84      5.11 o
 -36   2  20        1.18       -1.60      3.13 o
 -34   2  20       96.87       84.34      3.70 o
 -32   2  20      222.74      227.99      6.65 o
 -30   2  20       36.22       40.03      2.67 o
 -28   2  20        1.43        0.87      1.84 o
 -26   2  20       25.03       25.62      2.36 o
 -24   2  20       11.19        9.89      1.90 o
 -22   2  20      289.42      309.25      5.20 o
 -20   2  20      139.48      137.67      3.38 o
 -18   2  20       93.41      102.28      2.73 o
 -16   2  20       20.79       15.27      1.96 o
 -14   2  20        4.51        5.39      1.64 o
 -12   2  20       10.31       17.71      3.09 o
 -10   2  20      198.26      185.25      5.05 o
  -8   2  20       59.95       68.19      3.74 o
  -6   2  20       72.84       62.08      4.37 o
  -4   2  20       20.42       21.01      4.26 o
  -2   2  20       12.88        9.64      7.23 o
   0   2  20        0.73       -4.82      4.82 o
 -37   3  20        0.00       -1.81      5.11 o
 -35   3  20       15.27       10.30      3.27 o
 -33   3  20       38.44       45.06      3.22 o
 -31   3  20        0.15        0.67      2.17 o
 -29   3  20      274.36      292.54      5.64 o
 -27   3  20        4.11        5.28      2.14 o
 -25   3  20        2.98        4.95      2.59 o
 -23   3  20       19.17       12.79      2.22 o
 -21   3  20       56.89       58.82      2.87 o
 -19   3  20      199.47      207.49      4.11 o
 -17   3  20        4.17        2.91      1.52 o
 -15   3  20       62.24       58.69      2.88 o
 -13   3  20      103.56       95.16      3.68 o
 -11   3  20        7.99        7.61      2.07 o
  -9   3  20        4.24        5.76      2.29 o
  -7   3  20      218.32      255.10      6.68 o
  -5   3  20        3.05        5.63      8.44 o
  -3   3  20       50.85       60.47      8.44 o
  -1   3  20        1.10        0.80      4.82 o
 -34   4  20        0.01        0.92      4.04 o
 -32   4  20        1.11       -0.43      3.67 o
 -30   4  20       30.74       23.03      3.39 o
 -28   4  20        2.19        0.77      2.44 o
 -26   4  20        4.63        2.58      2.50 o
 -24   4  20        4.22        1.61      2.14 o
 -22   4  20        1.46        1.65      2.00 o
 -20   4  20        5.74        2.16      1.80 o
 -18   4  20       12.78        7.38      2.14 o
 -16   4  20      218.95      214.78      6.17 o
 -14   4  20        1.13       -0.06      2.06 o
 -12   4  20       20.57       15.02      2.92 o
 -10   4  20        4.03        2.90      2.61 o
  -8   4  20        0.60        0.33      2.61 o
  -6   4  20        2.36        1.21      2.69 o
  -4   4  20        0.00        0.55      2.76 o
 -29   5  20        0.12        3.12      2.82 o
 -27   5  20        9.20       13.62      2.98 o
 -25   5  20       14.71        9.07      3.19 o
 -23   5  20        4.93        4.77      2.44 o
 -21   5  20       30.43       37.22      2.81 o
 -19   5  20       80.47       86.44      3.62 o
 -17   5  20      168.01      172.22      5.03 o
 -15   5  20       18.99       23.15      2.61 o
 -13   5  20       18.96       23.44      2.68 o
 -11   5  20       58.28       67.90      3.22 o
  -9   5  20        0.03        3.11      2.75 o
 -39   1  21        0.73       -4.82      5.11 o
 -37   1  21        0.81        0.28      3.03 o
 -35   1  21       25.51       29.12      3.44 o
 -33   1  21        7.99        1.43      3.27 o
 -31   1  21        0.02       -1.96      1.96 o
 -29   1  21        4.98        6.76      2.10 o
 -27   1  21        4.56        0.88      1.84 o
 -25   1  21       33.99       32.99      2.36 o
 -23   1  21       49.78       51.73      2.61 o
 -21   1  21        3.30       -0.87      1.35 o
 -19   1  21        2.54        5.42      1.39 o
 -17   1  21       26.07       31.76      2.21 o
 -15   1  21       10.62       14.93      2.44 o
 -13   1  21       38.15       51.64      3.23 o
 -11   1  21        6.22        8.24      2.97 o
  -9   1  21       14.89       10.25      2.17 o
  -7   1  21        1.96        0.38      1.90 o
  -5   1  21        3.66        2.79      2.53 o
  -3   1  21        5.79       -2.41      6.03 o
  -1   1  21       35.46       44.61      8.44 o
 -38   2  21        2.90        2.03      4.35 o
 -36   2  21       16.70       12.21      2.94 o
 -34   2  21        4.44        8.72      2.36 o
 -32   2  21       47.77       49.39      3.15 o
 -30   2  21        0.02       -1.87      1.87 o
 -28   2  21        5.01        5.54      2.17 o
 -26   2  21       21.46       25.41      2.47 o
 -24   2  21      305.00      296.46      5.24 o
 -22   2  21      141.16      128.88      3.61 o
 -20   2  21       59.96       53.61      3.05 o
 -18   2  21        0.29        1.43      1.57 o
 -16   2  21       49.93       52.62      2.69 o
 -14   2  21      208.10      213.50      4.37 o
 -12   2  21        8.19        6.47      2.44 o
 -10   2  21        1.38        3.30      2.33 o
  -8   2  21       46.45       46.23      4.37 o
  -6   2  21       11.55       14.90      4.63 o
  -4   2  21        6.09        2.41      6.03 o
  -2   2  21        8.00       14.47      7.23 o
 -37   3  21       20.31       19.29      7.23 o
 -35   3  21       24.62       31.30      3.98 o
 -33   3  21       50.09       43.55      3.09 o
 -31   3  21       54.37       51.79      3.31 o
 -29   3  21       23.08       27.21      2.98 o
 -27   3  21       49.77       51.94      2.98 o
 -25   3  21       20.88       24.65      2.36 o
 -23   3  21        1.93        1.13      1.80 o
 -21   3  21       65.80       59.33      2.87 o
 -19   3  21      123.62      127.77      3.36 o
 -17   3  21        0.24       -1.59      1.85 o
 -15   3  21        2.51        3.55      2.02 o
 -13   3  21       49.18       62.53      3.10 o
 -11   3  21      132.26      129.26      4.23 o
  -9   3  21       29.32       34.79      3.51 o
  -7   3  21        3.35        6.10      2.61 o
  -5   3  21        0.19        4.22      3.10 o
  -3   3  21       38.00       25.32      8.44 o
 -34   4  21       10.22        4.82      6.03 o
 -32   4  21       41.26       42.55      3.82 o
 -30   4  21      100.60      107.15      4.53 o
 -28   4  21       19.68       18.08      2.98 o
 -26   4  21       14.08       11.59      2.57 o
 -24   4  21        6.52        6.13      2.33 o
 -22   4  21        1.67       -1.04      2.00 o
 -20   4  21        0.09        0.24      1.94 o
 -18   4  21       43.18       56.47      2.98 o
 -16   4  21        3.21        5.70      2.14 o
 -14   4  21        2.11       -1.83      2.29 o
 -12   4  21       94.52       91.07      4.28 o
 -10   4  21       53.46       64.06      4.37 o
  -8   4  21       43.60       59.63      3.74 o
  -6   4  21       24.35       22.91      7.23 o
 -27   5  21        3.01        0.26      2.75 o
 -25   5  21        7.83        5.65      2.74 o
 -23   5  21        2.16        0.26      2.68 o
 -21   5  21        9.11        8.71      2.42 o
 -19   5  21      102.83      115.19      4.13 o
 -17   5  21       48.00       45.45      3.04 o
 -15   5  21        6.07        6.54      2.44 o
 -13   5  21       10.42       14.31      2.21 o
 -38   0  22       32.30       21.02      8.44 o
 -36   0  22       23.00       26.01      5.28 o
 -34   0  22        2.67       -1.98      3.51 o
 -32   0  22       21.90       15.93      3.08 o
 -30   0  22       10.56        5.17      2.97 o
 -28   0  22      577.81      572.63     12.00 o
 -26   0  22       40.50       46.51      4.10 o
 -24   0  22       79.81       71.55      4.36 o
 -22   0  22       40.36       32.60      6.55 o
 -20   0  22       68.62       69.75      3.62 o
 -18   0  22        5.39        6.43      3.77 o
 -16   0  22     1652.32     1617.85     62.17 o
 -14   0  22      364.29      360.90      9.30 o
 -12   0  22       14.97        9.64      2.97 o
 -10   0  22        0.10       -2.48      2.48 o
  -8   0  22        6.43        8.62      3.19 o
  -6   0  22      171.56      171.91      8.53 o
  -4   0  22        4.70        7.23      4.26 o
  -2   0  22       49.40       71.86      6.82 o
 -39   1  22        6.83        4.89      4.24 o
 -37   1  22        2.07       -1.76      2.45 o
 -35   1  22        2.63        1.50      2.16 o
 -33   1  22        4.23        2.98      2.43 o
 -31   1  22        2.41       -1.96      1.96 o
 -29   1  22       41.15       41.97      2.87 o
 -27   1  22       14.69       13.49      2.26 o
 -25   1  22        3.56        4.01      1.84 o
 -23   1  22       28.93       23.12      2.34 o
 -21   1  22       14.87       16.36      1.92 o
 -19   1  22        0.60        0.96      1.74 o
 -17   1  22       32.99       33.44      3.41 o
 -15   1  22      327.54      352.63      7.21 o
 -13   1  22      165.57      179.55      5.39 o
 -11   1  22        3.68        2.61      1.97 o
  -9   1  22        1.32        3.62      1.97 o
  -7   1  22        0.85        3.97      2.17 o
  -5   1  22        3.62        4.82      3.01 o
  -3   1  22       33.22       42.19      8.44 o
 -38   2  22        2.49        5.26      3.27 o
 -36   2  22       11.88       11.78      2.64 o
 -34   2  22      108.54      108.95      4.34 o
 -32   2  22       10.19       13.73      2.47 o
 -30   2  22        4.86        2.50      2.22 o
 -28   2  22       15.87       28.03      2.60 o
 -26   2  22       54.29       57.40      2.93 o
 -24   2  22        8.11       11.50      2.02 o
 -22   2  22        4.73        4.42      1.84 o
 -20   2  22      245.35      266.11      4.45 o
 -18   2  22       13.21       13.47      2.16 o
 -16   2  22       77.28       71.19      4.12 o
 -14   2  22       57.58       58.80      2.85 o
 -12   2  22       37.18       41.40      3.23 o
 -10   2  22       31.45       31.20      3.27 o
  -8   2  22       31.15       35.48      3.62 o
  -6   2  22        1.11       -3.62      7.23 o
  -4   2  22       29.05       19.29      7.23 o
 -35   3  22       42.38       33.15      3.09 o
 -33   3  22        2.86        1.53      2.27 o
 -31   3  22       14.90       12.35      2.47 o
 -29   3  22        6.26        7.40      2.36 o
 -27   3  22       18.59       11.71      2.31 o
 -25   3  22        0.03       -1.49      1.89 o
 -23   3  22       11.66        7.11      2.34 o
 -21   3  22       17.15       18.74      2.04 o
 -19   3  22      138.22      134.95      3.48 o
 -17   3  22        1.45       -1.87      1.90 o
 -15   3  22       38.60       33.31      2.89 o
 -13   3  22       92.09       84.12      3.68 o
 -11   3  22        0.32       -0.59      2.22 o
  -9   3  22        4.45        4.39      2.96 o
  -7   3  22        1.74        2.26      3.10 o
 -32   4  22       46.30       42.06      3.60 o
 -30   4  22       18.39       19.88      2.94 o
 -28   4  22        6.87       10.60      2.61 o
 -26   4  22       12.47        3.67      2.44 o
 -24   4  22        0.04       -2.46      2.54 o
 -22   4  22        1.95        2.09      2.61 o
 -20   4  22       56.80       63.08      3.36 o
 -18   4  22       20.07       15.05      2.32 o
 -16   4  22        6.30        1.90      2.39 o
 -14   4  22        7.79        5.40      2.75 o
 -12   4  22       15.82       23.61      3.03 o
 -10   4  22        5.98        9.84      2.92 o
 -25   5  22        0.59       -1.14      2.66 o
 -23   5  22        0.84        2.75      2.66 o
 -21   5  22        0.00        2.36      2.35 o
 -19   5  22       24.09       20.76      2.61 o
 -17   5  22       61.91       59.35      3.17 o
 -39   1  23        0.10        0.95      3.03 o
 -37   1  23        0.59       -2.18      2.18 o
 -35   1  23        7.97        4.43      2.97 o
 -33   1  23        0.14       -1.46      2.10 o
 -31   1  23       16.15       11.07      2.36 o
 -29   1  23      135.07      148.87      4.29 o
 -27   1  23      272.67      279.14      5.50 o
 -25   1  23       74.64       87.28      3.22 o
 -23   1  23        0.00       -0.66      1.80 o
 -21   1  23       14.91       16.86      2.02 o
 -19   1  23        3.84        1.81      1.79 o
 -17   1  23      259.45      291.97      6.67 o
 -15   1  23       36.38       35.55      3.23 o
 -13   1  23        1.60        4.31      2.56 o
 -11   1  23        1.41       -1.90      1.90 o
  -9   1  23        0.96        1.03      2.10 o
  -7   1  23       43.69       51.82      3.77 o
  -5   1  23        7.08       12.66      5.11 o
 -38   2  23       51.57       53.05      8.44 o
 -36   2  23        2.16        0.22      2.40 o
 -34   2  23        7.20       13.26      4.04 o
 -32   2  23        5.01        1.27      2.27 o
 -30   2  23       99.18      101.79      3.94 o
 -28   2  23       30.99       35.39      2.87 o
 -26   2  23        1.93        2.50      1.87 o
 -24   2  23      176.84      177.66      4.42 o
 -22   2  23        0.00       -1.84      1.84 o
 -20   2  23       28.97       37.59      2.69 o
 -18   2  23       18.42       13.26      2.16 o
 -16   2  23       66.37       75.00      3.23 o
 -14   2  23       55.06       63.15      3.87 o
 -12   2  23       65.62       65.67      3.64 o
 -10   2  23        1.43       -0.20      2.66 o
  -8   2  23       35.85       55.91      7.50 o
  -6   2  23       10.08        2.08      4.63 o
 -35   3  23       19.53       19.13      2.87 o
 -33   3  23        5.88        3.01      2.36 o
 -31   3  23        1.12       -0.23      2.22 o
 -29   3  23       10.66        7.18      2.36 o
 -27   3  23       38.78       27.25      2.81 o
 -25   3  23       35.15       30.34      2.65 o
 -23   3  23        0.05        0.11      1.95 o
 -21   3  23       32.53       30.21      2.33 o
 -19   3  23       23.82       32.11      2.69 o
 -17   3  23       15.87        9.66      2.63 o
 -15   3  23       80.60       86.34      4.01 o
 -13   3  23        1.38        1.46      2.22 o
 -11   3  23       15.77       17.18      2.63 o
  -9   3  23        2.48        2.07      2.85 o
 -30   4  23        0.26       -2.50      2.50 o
 -28   4  23        4.19        3.06      2.45 o
 -26   4  23        5.99        6.55      3.16 o
 -24   4  23        1.55        0.00      2.53 o
 -22   4  23        0.02        0.64      2.48 o
 -20   4  23       35.10       44.15      4.08 o
 -18   4  23        5.68        8.84      2.37 o
 -16   4  23        3.10       -0.84      2.44 o
 -14   4  23        0.35        0.84      2.84 o
 -12   4  23        2.67        9.64      4.82 o
 -38   0  24        7.06        4.25      3.67 o
 -36   0  24        8.18        3.90      3.67 o
 -34   0  24       13.35        8.93      3.34 o
 -32   0  24        2.45        5.18      3.34 o
 -30   0  24        0.30        1.03      4.02 o
 -28   0  24      125.53      130.26      5.83 o
 -26   0  24       46.65       54.52      4.24 o
 -24   0  24        0.15        1.82      4.12 o
 -22   0  24       83.61       91.54      4.52 o
 -20   0  24      105.50      121.88      7.67 o
 -18   0  24       30.65       41.81      5.97 o
 -16   0  24      318.86      349.69     20.50 o
 -14   0  24        0.63        4.17      5.53 o
 -12   0  24       12.35        6.21      3.19 o
 -10   0  24       32.00       39.19      6.11 o
  -8   0  24       90.18      117.84      8.07 o
 -37   1  24       27.37       21.35      3.02 o
 -35   1  24        6.12        2.06      2.55 o
 -33   1  24       23.72       21.62      2.70 o
 -31   1  24       22.06       21.57      2.47 o
 -29   1  24        0.07        1.68      2.22 o
 -27   1  24       16.13       18.11      2.42 o
 -25   1  24        6.30        7.04      2.27 o
 -23   1  24        3.64       -0.04      1.84 o
 -21   1  24       90.70       79.01      3.68 o
 -19   1  24        4.83        6.75      2.32 o
 -17   1  24       72.05       71.49      3.96 o
 -15   1  24        5.87        5.33      2.50 o
 -13   1  24       21.51       30.47      3.10 o
 -11   1  24       16.48       17.54      2.53 o
  -9   1  24        0.28        2.65      2.70 o
 -36   2  24       20.90       23.01      3.14 o
 -34   2  24        1.09       -2.14      2.14 o
 -32   2  24        9.64       12.11      2.42 o
 -30   2  24       77.77       95.20      3.88 o
 -28   2  24        8.31       10.82      2.36 o
 -26   2  24        4.04        3.78      1.98 o
 -24   2  24        1.78        0.46      1.84 o
 -22   2  24        0.00       -1.98      1.98 o
 -20   2  24        4.50        1.83      2.09 o
 -18   2  24       60.79       64.88      3.20 o
 -16   2  24       13.13       10.36      2.43 o
 -14   2  24       32.31       40.07      3.65 o
 -12   2  24       10.27       14.96      3.27 o
 -10   2  24       23.09       21.97      3.43 o
 -33   3  24        2.20        0.14      2.34 o
 -31   3  24       11.50       12.65      2.97 o
 -29   3  24       20.06       19.60      2.81 o
 -27   3  24       42.02       46.95      2.97 o
 -25   3  24        2.43        1.80      2.22 o
 -23   3  24       51.39       51.95      3.17 o
 -21   3  24       13.44       11.42      2.08 o
 -19   3  24        8.14        5.91      2.56 o
 -17   3  24        1.66       -0.66      2.22 o
 -15   3  24       29.44       42.46      3.10 o
 -13   3  24        2.23        1.87      3.55 o
 -11   3  24        3.94        7.23      4.82 o
 -28   4  24        7.35        6.09      2.42 o
 -26   4  24        2.67       -0.24      2.61 o
 -24   4  24       22.86       24.35      3.11 o
 -22   4  24        1.98        4.65      2.34 o
 -20   4  24       18.52       16.16      2.69 o
 -18   4  24        4.66       -1.00      2.66 o
 -16   4  24       18.48       21.70      7.23 o
 -37   1  25       18.77       23.88      3.02 o
 -35   1  25        6.75        4.21      2.51 o
 -33   1  25        0.06       -1.81      2.36 o
 -31   1  25        3.76        0.36      2.31 o
 -29   1  25      102.59      111.69      4.04 o
 -27   1  25       28.95       33.57      2.70 o
 -25   1  25       22.11       19.12      2.49 o
 -23   1  25       18.18       19.32      2.24 o
 -21   1  25       30.49       35.24      3.02 o
 -19   1  25        1.89        7.78      3.27 o
 -17   1  25        2.62        1.78      2.56 o
 -15   1  25        0.00       -1.48      2.44 o
 -13   1  25        0.79       -0.92      2.50 o
 -11   1  25        2.97       -2.33      2.33 o
 -36   2  25       11.27       12.71      2.91 o
 -34   2  25        1.95       -0.19      2.45 o
 -32   2  25       34.30       41.01      3.17 o
 -30   2  25       98.09       95.14      3.95 o
 -28   2  25        6.57       -0.09      2.25 o
 -26   2  25        0.44        4.84      2.17 o
 -24   2  25       17.30       18.97      3.10 o
 -22   2  25        1.19        2.47      2.02 o
 -20   2  25        8.73        9.58      2.25 o
 -18   2  25        0.17       -2.09      2.09 o
 -16   2  25        6.21        9.14      4.17 o
 -14   2  25        9.34       16.18      3.45 o
 -12   2  25       17.90       21.98      3.62 o
 -33   3  25       17.08       15.67      5.11 o
 -31   3  25       11.93       11.05      2.54 o
 -29   3  25        4.86        5.36      2.36 o
 -27   3  25       45.62       37.63      2.93 o
 -25   3  25        1.71       10.12      2.36 o
 -23   3  25       28.65       29.84      2.70 o
 -21   3  25       17.26       17.86      2.75 o
 -19   3  25       67.01       71.30      4.01 o
 -17   3  25        8.05        7.47      2.57 o
 -15   3  25       15.72       18.85      2.80 o
 -36   0  26       35.63       31.24      4.52 o
 -34   0  26        2.27       -2.48      3.34 o
 -32   0  26       22.08       14.42      8.51 o
 -30   0  26        9.98        4.34      3.44 o
 -28   0  26        1.76        0.13      3.34 o
 -26   0  26        7.65       10.33      3.51 o
 -24   0  26      208.23      197.74      7.39 o
 -22   0  26      139.65      135.67      6.95 o
 -20   0  26       81.43       90.51      7.21 o
 -18   0  26        3.04       -1.81      7.84 o
 -16   0  26       11.21       21.26      5.11 o
 -14   0  26       21.42       25.06      4.37 o
 -35   1  26       20.90       18.03      2.78 o
 -33   1  26        0.21        0.57      2.40 o
 -31   1  26       23.06       18.70      2.65 o
 -29   1  26       17.38       14.17      2.52 o
 -27   1  26        8.90        9.04      2.48 o
 -25   1  26        0.04       -0.32      2.02 o
 -23   1  26      115.85      118.08      3.81 o
 -21   1  26      152.16      158.72      7.19 o
 -19   1  26        4.93        1.57      2.84 o
 -17   1  26        1.11        4.26      2.50 o
 -15   1  26        6.08        7.70      2.80 o
 -13   1  26        0.06       -0.80      3.77 o
 -34   2  26        1.08        3.35      2.42 o
 -32   2  26        0.14       -2.04      2.36 o
 -30   2  26       12.31       15.41      2.70 o
 -28   2  26       51.84       52.23      3.22 o
 -26   2  26       59.50       62.79      3.28 o
 -24   2  26        8.16       13.37      2.36 o
 -22   2  26       22.23       25.75      2.97 o
 -20   2  26        9.26       11.40      2.47 o
 -18   2  26       10.30       11.70      2.30 o
 -16   2  26       33.04       37.22      3.88 o
 -29   3  26       18.15       18.08      2.87 o
 -27   3  26       20.63       23.23      2.70 o
 -25   3  26        7.61       12.86      2.42 o
 -23   3  26        5.45        5.54      2.17 o
 -21   3  26       13.62       12.48      2.80 o
 -33   1  27       55.90       68.69      3.74 o
 -31   1  27       12.35       17.93      3.50 o
 -29   1  27        0.96        1.82      2.36 o
 -27   1  27       44.02       47.36      3.14 o
 -25   1  27        0.98        0.90      2.09 o
 -23   1  27       13.36       10.51      2.96 o
 -21   1  27        0.28        1.22      2.89 o
 -19   1  27        1.20        2.08      3.27 o
 -17   1  27        2.59        0.82      2.88 o
 -32   2  27       31.86       43.94      5.97 o
 -30   2  27        9.41        8.02      2.52 o
 -28   2  27       13.71       19.46      2.75 o
 -26   2  27        5.36        3.66      2.43 o
 -24   2  27        8.14       10.69      2.58 o
 -22   2  27        7.13        4.94      2.43 o
 -20   2  27       10.48       11.48      2.45 o
 -32   0  28       44.83       43.40      8.44 o
 -30   0  28        6.51        4.31      4.71 o
 -28   0  28       30.81       38.84      6.03 o
 -26   0  28       15.90       20.70      4.88 o
 -24   0  28      238.25      247.04      7.89 o
 -22   0  28       26.91       29.39      6.63 o
 -31   1  28       10.58       12.06      5.11 o
 -29   1  28        9.59        9.63      2.56 o
 -27   1  28        0.40       -0.86      2.40 o
 -25   1  28       18.40       16.35      2.88 o
 -23   1  28        4.67        7.36      2.53 o
 
